# Supplementary material for: Simple phosphinate ligands access zinc clusters identified in the synthesis of zinc oxide nanoparticles
Source: Nat Commun. 2016 Oct 13;7:13008. doi: 10.1038/ncomms13008 (PMC5065624; doi:10.1038/ncomms13008)
Supplement: Supplementary Data 1 — crystallographic information files for structure 1A [file ncomms13008-s2.cif]

data_5A
_audit_creation_date        "2016-04-04"
_audit_creation_method CRYSTALS_ver_14.61

_oxford_structure_analysis_title  'xcalibur in W:\Seb Pike\SC X-ra At 11:27 on '
_chemical_name_systematic         'Zn11Et10O4(DPPA)4'
_chemical_melting_point           ?

_refine_special_details
;
Symmetry restraints were added to two phenyl groups 
which showed mild disorder
A racemix mixture is apparently present in the structure 
(Flack parameter = 0.397(10), the approximately 
spherical shape may allow both enantiomers to co-crystallise. 
We do not attempt to isolate a single enantiomer.
;
  
_cell_length_a                    27.6082(4)
_cell_length_b                    23.0173(4)
_cell_length_c                    24.3319(4)
_cell_angle_alpha                 90
_cell_angle_beta                  90
_cell_angle_gamma                 90
_cell_volume                      15462.1(3)
 
_symmetry_cell_setting            'orthorhombic' 
_symmetry_space_group_name_H-M    'A b a 2 ' 
_symmetry_space_group_name_Hall   'A 2 -2ac'  
loop_
 _symmetry_equiv_pos_as_xyz
 'x,y,z'
 'x,y+1/2,z+1/2'
 '-x,-y,z'
 '-x,-y+1/2,z+1/2'
 '-x+1/2,y,z+1/2'
 '-x+1/2,y+1/2,z+1'
 'x+1/2,-y,z+1/2'
 'x+1/2,-y+1/2,z+1'

loop_
_atom_type_symbol
_atom_type_scat_dispersion_real
_atom_type_scat_dispersion_imag
_atom_type_scat_Cromer_Mann_a1
_atom_type_scat_Cromer_Mann_b1
_atom_type_scat_Cromer_Mann_a2
_atom_type_scat_Cromer_Mann_b2
_atom_type_scat_Cromer_Mann_a3
_atom_type_scat_Cromer_Mann_b3
_atom_type_scat_Cromer_Mann_a4
_atom_type_scat_Cromer_Mann_b4
_atom_type_scat_Cromer_Mann_c
_atom_type_scat_source  
 Zn      0.2839   1.4301  14.0743   3.2655   7.0318   0.2333   5.1652  10.3163
   2.4100  58.7097   1.3041 'International Tables Vol C 4.2.6.8 and 6.1.1.4'
 P       0.1023   0.0942   6.4345   1.9067   4.1791  27.1570   1.7800   0.5260
   1.4908  68.1645   1.1149 'International Tables Vol C 4.2.6.8 and 6.1.1.4'
 O       0.0106   0.0060   3.0485  13.2771   2.2868   5.7011   1.5463   0.3239
   0.8670  32.9089   0.2508 'International Tables Vol C 4.2.6.8 and 6.1.1.4'
 C       0.0033   0.0016   2.3100  20.8439   1.0200  10.2075   1.5886   0.5687
   0.8650  51.6512   0.2156 'International Tables Vol C 4.2.6.8 and 6.1.1.4'
 H       0.0000   0.0000   0.4930  10.5109   0.3229  26.1257   0.1402   3.1424
   0.0408  57.7998   0.0030 'International Tables Vol C 4.2.6.8 and 6.1.1.4'
 
 
_cell_formula_units_Z                    8

# Given Formula = C68 H90 O12 P4 Zn11 
# Dc =      1.67 Fooo =   7872.00 Mu =     34.84 M =   1942.53
# Found Formula = C68 H90 O12 P4 Zn11 
# Dc =      1.67 FOOO =   7872.00 Mu =     34.84 M =   1942.53

_chemical_formula_sum             'C68 H90 O12 P4 Zn11'
_chemical_formula_moiety          'C68 H90 O12 P4 Zn11'
_chemical_compound_source         'Lab 312, RCS1, Imperial College London'
_chemical_formula_weight           1942.53
 
 
_cell_measurement_reflns_used        13253
_cell_measurement_theta_min              3
_cell_measurement_theta_max             28
_cell_measurement_temperature          173
 
_exptl_crystal_description        'block' 
_exptl_crystal_colour             'colourless' 
_exptl_crystal_size_min           0.020 
_exptl_crystal_size_mid           0.040 
_exptl_crystal_size_max           0.150 
 
_exptl_crystal_density_diffrn     1.669 
_exptl_crystal_density_meas       . 
_exptl_crystal_density_method     'not measured' 
# Non-dispersive F(000): 
_exptl_crystal_F_000              7872 
_exptl_absorpt_coefficient_mu     3.484 
 
# Sheldrick geometric approximatio 0.87 0.93 
_exptl_absorpt_correction_type    multi-scan 
_exptl_absorpt_process_details    'CrysAlisPro, (Agilent, 2011)' 
_exptl_absorpt_correction_T_min   0.68 
_exptl_absorpt_correction_T_max   0.93 
_diffrn_measurement_device_type   'Oxford Diffraction SuperNova' 
_diffrn_measurement_device        'Area' 
_diffrn_radiation_monochromator   'graphite' 
_diffrn_radiation_type            'Mo K\a'
_diffrn_radiation_wavelength           0.71073
_diffrn_measurement_method        \w 
 
# If a reference occurs more than once, delete the author 
# and date from subsequent references. 
_computing_data_collection        'SuperNova, (Oxford Diffraction, 2010)' 
_computing_cell_refinement        'CrysAlisPro, (Agilent, 2011)' 
_computing_data_reduction         'CrysAlisPro, (Agilent, 2011)' 
_computing_structure_solution     'Superflip (Palatinus & Chapuis, 2007)' 
_computing_structure_refinement   'CRYSTALS (Betteridge et al., 2003)' 
_computing_publication_material   'CRYSTALS (Betteridge et al., 2003)' 
_computing_molecular_graphics     'CAMERON (Watkin et al., 1996)' 
 
_diffrn_standards_interval_time   . 
_diffrn_standards_interval_count  . 
_diffrn_standards_number          0 
_diffrn_standards_decay_%         ? 
 
_diffrn_ambient_temperature        173
_diffrn_reflns_number             40911 
_reflns_number_total              12585 
_diffrn_reflns_av_R_equivalents   0.040 
# Number of reflections without Friedels Law is 12585 
# Number of reflections with Friedels Law is 7009 
# Theoretical number of reflections is about 6829 
 
 
_diffrn_reflns_theta_min          2.231 
_diffrn_reflns_theta_max          25.027 
_diffrn_measured_fraction_theta_max 0.999 
 
_diffrn_reflns_theta_full         25.027 
_diffrn_measured_fraction_theta_full 0.999 
 
 
_diffrn_reflns_limit_h_min        -32 
_diffrn_reflns_limit_h_max        32 
_diffrn_reflns_limit_k_min        -27 
_diffrn_reflns_limit_k_max        25 
_diffrn_reflns_limit_l_min        -26 
_diffrn_reflns_limit_l_max        28 
_reflns_limit_h_min               0 
_reflns_limit_h_max               32 
_reflns_limit_k_min               0 
_reflns_limit_k_max               27 
_reflns_limit_l_min               -26 
_reflns_limit_l_max               28 
 
_oxford_diffrn_Wilson_B_factor    1.74 
_oxford_diffrn_Wilson_scale       5.46 
 
_atom_sites_solution_primary      Other  #heavy,direct,difmap,geom,iterative
# _atom_sites_solution_secondary  difmap
_atom_sites_solution_hydrogens    difmap
 
_refine_diff_density_min          -0.68 
_refine_diff_density_max          0.98 
 
 
# The current dictionary definitions do not cover the 
# situation where the reflections used for refinement were 
# selected by a user-defined sigma threshold 
 
 
# The values actually used during refinement 
_oxford_reflns_threshold_expression_ref     I>-10.0\s(I)
_refine_ls_number_reflns          12581 
_refine_ls_number_restraints      775 
_refine_ls_number_parameters      857 
_oxford_refine_ls_R_factor_ref    0.0443 
_refine_ls_wR_factor_ref          0.0767 
_refine_ls_goodness_of_fit_ref    0.9947 
_refine_ls_shift/su_max           0.0011957 
_refine_ls_shift/su_mean          0.0000661 
 
 
# The values computed with all filters except I/sigma 
_oxford_reflns_number_all         12581 
_refine_ls_R_factor_all           0.0443 
_refine_ls_wR_factor_all          0.0767 
 
# The values computed with a 2 sigma cutoff - a la SHELX 
_reflns_threshold_expression      I>2.0\s(I)
_reflns_number_gt                 10876 
_refine_ls_R_factor_gt            0.0334 
_refine_ls_wR_factor_gt           0.0719 
 
_refine_ls_abs_structure_Flack    0.397(10) 
_refine_ls_abs_structure_details  'Flack (1983), 5576 Friedel-pairs' 
_chemical_absolute_configuration  'ad' 
  
_refine_ls_structure_factor_coef  Fsqd 
_refine_ls_matrix_type            full
_refine_ls_hydrogen_treatment     constr         #undef, noref, refall,
                                                 # refxyz, refU, constr or mixed
_refine_ls_weighting_scheme       calc 
_refine_ls_weighting_details 
;
 Method= Modified Sheldrick 
 w=1/[\s^2^(F^2^) + ( 0.04P)^2^ +35.22P] 
 ,where P=(max(Fo^2^,0) + 2Fc^2^)/3 
;
# Insert your own references if required - in alphabetical order 
_publ_section_references 
; 
Betteridge, P.W., Carruthers, J.R., Cooper, R.I., 
Prout, K. & Watkin, D.J. (2003). J. Appl. Cryst. 36, 1487. 
 
Flack, H. D. (1983). Acta Cryst. A39, 876-881. 
 
Agilent (2011). CrysAlisPro. 
 
Oxford Diffraction, (2010). Supernova User Manual. 
 
Palatinus, L. & Chapuis, G. (2007). J. Appl. Cryst. 40, 786-790. 
 
Watkin, D.J., Prout, C.K. & Pearce, L.J. (1996). CAMERON, Chemical 
Crystallography Laboratory, Oxford, UK. 
; 

# Uequiv = arithmetic mean of Ui i.e. Ueqiv = (U1+U2+U3)/3

# Replace last . with number of unfound hydrogen atoms attached to an atom.

# ..._refinement_flags_... 
# . no refinement constraints           S special position constraint on site
# G rigid group refinement of site      R riding atom
# D distance or angle restraint on site T thermal displacement constraints
# U Uiso or Uij restraint (rigid bond)  P partial occupancy constraint


loop_
_atom_site_label
_atom_site_type_symbol
_atom_site_fract_x
_atom_site_fract_y
_atom_site_fract_z
_atom_site_U_iso_or_equiv
_atom_site_occupancy
_atom_site_adp_type
_atom_site_refinement_flags_posn
_atom_site_refinement_flags_adp
_atom_site_refinement_flags_occupancy
_atom_site_disorder_assembly
_atom_site_disorder_group
_atom_site_attached_hydrogens
C1 C 0.4709(2) 0.7453(3) 0.6851(3) 0.0336 1.0000 Uani . . . . . . 
C2 C 0.4635(3) 0.7877(3) 0.7329(3) 0.0478 1.0000 Uani . . . . . . 
C3 C 0.8011(2) 0.7501(3) 0.5609(3) 0.0343 1.0000 Uani . . . . . . 
C4 C 0.8126(3) 0.7953(3) 0.5174(3) 0.0489 1.0000 Uani . . . . . . 
C5 C 0.7607(2) 0.6666(3) 0.7684(3) 0.0522 1.0000 Uani . . . . . . 
C6 C 0.8143(3) 0.6716(3) 0.7650(4) 0.0730 1.0000 Uani . . . . . . 
C7 C 0.7386(2) 0.5577(3) 0.6432(3) 0.0350 1.0000 Uani . . . . . . 
C8 C 0.7915(2) 0.5770(3) 0.6394(3) 0.0457 1.0000 Uani . . . . . . 
C9 C 0.5265(3) 0.5704(3) 0.5760(4) 0.0594 1.0000 Uani . . . . . . 
C10 C 0.4737(3) 0.5971(4) 0.5836(4) 0.0800 1.0000 Uani . . . . . . 
C11 C 0.5107(3) 0.6918(3) 0.4668(3) 0.0512 1.0000 Uani . . . . . . 
C12 C 0.5189(4) 0.7276(5) 0.4130(4) 0.0968 1.0000 Uani . . . . . . 
C13 C 0.6763(2) 0.8252(3) 0.4223(3) 0.0387 1.0000 Uani . . . . . . 
C14 C 0.6499(3) 0.8037(3) 0.3721(3) 0.0573 1.0000 Uani . . . . . . 
C15 C 0.6962(2) 0.9443(2) 0.5403(3) 0.0316 1.0000 Uani . . . . . . 
C16 C 0.7436(3) 0.9393(3) 0.5091(3) 0.0480 1.0000 Uani . . . . . . 
C17 C 0.5651(2) 0.9292(3) 0.7266(3) 0.0372 1.0000 Uani . . . . . . 
C18 C 0.5692(3) 0.9896(3) 0.7029(3) 0.0519 1.0000 Uani . . . . . . 
C19 C 0.5942(3) 0.7991(3) 0.8274(3) 0.0450 1.0000 Uani . . . . . . 
C20 C 0.6122(3) 0.7707(4) 0.8783(3) 0.0661 1.0000 Uani . . . . . . 
C21 C 0.6446(2) 0.5661(2) 0.7655(2) 0.0263 1.0000 Uani . . . . . . 
C22 C 0.6619(2) 0.5732(3) 0.8182(3) 0.0371 1.0000 Uani . . . . . . 
C23 C 0.6788(3) 0.5255(3) 0.8470(3) 0.0453 1.0000 Uani . . . . . . 
C24 C 0.6789(2) 0.4714(3) 0.8239(3) 0.0393 1.0000 Uani . . . . . . 
C25 C 0.6624(2) 0.4636(3) 0.7717(3) 0.0336 1.0000 Uani . . . . . . 
C26 C 0.6451(2) 0.5109(2) 0.7421(3) 0.0291 1.0000 Uani . . . . . . 
C27 C 0.5374(2) 0.6579(3) 0.7915(3) 0.0382 1.0000 Uani . . . . . . 
C28 C 0.5542(2) 0.6241(2) 0.7490(3) 0.0270 1.0000 Uani . . . . . . 
C29 C 0.5226(2) 0.5857(3) 0.7239(3) 0.0416 1.0000 Uani . . . . . . 
C30 C 0.4754(2) 0.5818(3) 0.7405(3) 0.0446 1.0000 Uani . . . . . . 
C31 C 0.4587(2) 0.6163(3) 0.7824(3) 0.0483 1.0000 Uani . . . . . . 
C32 C 0.4892(3) 0.6548(3) 0.8081(3) 0.0462 1.0000 Uani . . . . . . 
C33 C 0.62151(18) 0.59288(14) 0.45357(14) 0.0455 1.0000 Uani D . . . . . 
C34 C 0.6074(2) 0.61109(18) 0.40150(15) 0.0565 1.0000 Uani D . . . . . 
C35 C 0.5829(2) 0.5730(2) 0.36669(17) 0.0691 1.0000 Uani D . . . . . 
C36 C 0.5723(2) 0.5170(2) 0.3842(2) 0.0745 1.0000 Uani D . . . . . 
C37 C 0.5863(2) 0.49878(18) 0.4363(2) 0.0723 1.0000 Uani D . . . . . 
C38 C 0.6110(2) 0.53669(16) 0.47099(17) 0.0595 1.0000 Uani D . . . . . 
C39 C 0.7160(2) 0.6417(2) 0.4794(2) 0.0274 1.0000 Uani . . . . . . 
C40 C 0.7468(2) 0.5996(3) 0.5008(3) 0.0326 1.0000 Uani . . . . . . 
C41 C 0.7948(2) 0.5989(3) 0.4839(3) 0.0405 1.0000 Uani . . . . . . 
C42 C 0.8118(2) 0.6380(3) 0.4470(3) 0.0430 1.0000 Uani . . . . . . 
C43 C 0.7806(2) 0.6796(3) 0.4246(3) 0.0425 1.0000 Uani . . . . . . 
C44 C 0.7327(2) 0.6809(3) 0.4400(3) 0.0355 1.0000 Uani . . . . . . 
C45 C 0.5014(2) 0.8554(2) 0.5625(2) 0.0238 1.0000 Uani . . . . . . 
C46 C 0.4706(2) 0.8213(3) 0.5307(3) 0.0330 1.0000 Uani . . . . . . 
C47 C 0.4222(2) 0.8164(3) 0.5451(3) 0.0408 1.0000 Uani . . . . . . 
C48 C 0.4043(2) 0.8466(3) 0.5885(3) 0.0425 1.0000 Uani . . . . . . 
C49 C 0.4339(2) 0.8814(3) 0.6203(3) 0.0371 1.0000 Uani . . . . . . 
C50 C 0.4828(2) 0.8855(3) 0.6074(3) 0.0325 1.0000 Uani . . . . . . 
C51 C 0.56641(17) 0.92629(11) 0.49791(10) 0.0254 1.0000 Uani D . . . . . 
C52 C 0.56407(19) 0.91910(14) 0.44196(12) 0.0345 1.0000 Uani D . . . . . 
C53 C 0.5643(2) 0.96691(17) 0.40792(13) 0.0459 1.0000 Uani D . . . . . 
C54 C 0.5668(2) 1.02175(15) 0.42995(16) 0.0449 1.0000 Uani D . . . . . 
C55 C 0.5690(2) 1.02894(12) 0.48594(17) 0.0386 1.0000 Uani D . . . . . 
C56 C 0.56897(19) 0.98119(13) 0.51994(13) 0.0333 1.0000 Uani D . . . . . 
C57 C 0.70124(19) 0.9018(3) 0.7710(2) 0.0271 1.0000 Uani . . . . . . 
C58 C 0.6964(2) 0.9605(3) 0.7609(3) 0.0349 1.0000 Uani . . . . . . 
C59 C 0.6940(3) 0.9994(3) 0.8048(3) 0.0517 1.0000 Uani . . . . . . 
C60 C 0.6960(3) 0.9782(4) 0.8575(4) 0.0602 1.0000 Uani . . . . . . 
C61 C 0.7007(3) 0.9195(4) 0.8681(3) 0.0535 1.0000 Uani . . . . . . 
C62 C 0.7042(2) 0.8816(3) 0.8253(3) 0.0364 1.0000 Uani . . . . . . 
C63 C 0.76660(19) 0.8515(2) 0.6913(2) 0.0207 1.0000 Uani . . . . . . 
C64 C 0.7818(2) 0.8914(3) 0.6516(3) 0.0303 1.0000 Uani . . . . . . 
C65 C 0.8299(2) 0.8927(3) 0.6353(3) 0.0385 1.0000 Uani . . . . . . 
C66 C 0.8631(2) 0.8537(3) 0.6580(3) 0.0420 1.0000 Uani . . . . . . 
C67 C 0.8477(2) 0.8145(3) 0.6978(3) 0.0360 1.0000 Uani . . . . . . 
C68 C 0.8002(2) 0.8141(2) 0.7149(3) 0.0273 1.0000 Uani . . . . . . 
O1 O 0.69604(14) 0.70420(15) 0.64143(15) 0.0226 1.0000 Uani . . . . . . 
O2 O 0.57573(13) 0.70942(14) 0.59679(15) 0.0205 1.0000 Uani . . . . . . 
O3 O 0.59610(13) 0.78368(15) 0.68133(15) 0.0196 1.0000 Uani . . . . . . 
O4 O 0.67537(13) 0.79387(15) 0.56891(15) 0.0209 1.0000 Uani . . . . . . 
O5 O 0.62123(13) 0.61333(16) 0.66853(16) 0.0252 1.0000 Uani . . . . . . 
O6 O 0.64027(13) 0.68236(15) 0.74839(17) 0.0256 1.0000 Uani . . . . . . 
O7 O 0.64817(13) 0.62036(15) 0.55795(16) 0.0228 1.0000 Uani . . . . . . 
O8 O 0.63166(13) 0.70348(16) 0.48963(15) 0.0251 1.0000 Uani . . . . . . 
O9 O 0.57976(13) 0.80948(15) 0.51153(15) 0.0222 1.0000 Uani . . . . . . 
O10 O 0.59417(13) 0.87718(15) 0.59360(16) 0.0243 1.0000 Uani . . . . . . 
O11 O 0.67225(13) 0.87430(15) 0.66839(15) 0.0202 1.0000 Uani . . . . . . 
O12 O 0.69296(13) 0.79086(15) 0.73543(16) 0.0232 1.0000 Uani . . . . . . 
P1 P 0.61732(5) 0.62540(6) 0.72957(7) 0.0252 1.0000 Uani . . . . . . 
P2 P 0.65284(5) 0.64207(6) 0.49850(7) 0.0254 1.0000 Uani D . . . . . 
P3 P 0.56384(5) 0.86353(6) 0.54293(7) 0.0228 1.0000 Uani D . . . . . 
P4 P 0.70516(5) 0.85190(6) 0.71485(6) 0.0190 1.0000 Uani . . . . . . 
Zn1 Zn 0.63587(2) 0.74838(2) 0.62245(4) 0.0197 1.0000 Uani . . . . . . 
Zn2 Zn 0.53639(2) 0.74476(3) 0.65541(4) 0.0254 1.0000 Uani . . . . . . 
Zn3 Zn 0.73464(2) 0.74980(3) 0.58797(4) 0.0236 1.0000 Uani . . . . . . 
Zn4 Zn 0.71612(2) 0.70589(3) 0.71809(4) 0.0256 1.0000 Uani . . . . . . 
Zn5 Zn 0.69170(2) 0.62030(3) 0.62784(4) 0.0253 1.0000 Uani . . . . . . 
Zn6 Zn 0.57775(2) 0.62415(3) 0.59869(4) 0.0271 1.0000 Uani . . . . . . 
Zn7 Zn 0.55733(2) 0.72111(3) 0.52039(4) 0.0280 1.0000 Uani . . . . . . 
Zn8 Zn 0.65587(2) 0.79025(3) 0.49197(4) 0.0259 1.0000 Uani . . . . . . 
Zn9 Zn 0.67409(2) 0.87743(3) 0.58325(4) 0.0234 1.0000 Uani . . . . . . 
Zn10 Zn 0.59299(2) 0.86812(3) 0.67970(4) 0.0240 1.0000 Uani . . . . . . 
Zn11 Zn 0.61735(2) 0.76919(3) 0.75679(4) 0.0258 1.0000 Uani . . . . . . 
H11 H 0.4640 0.7066 0.6983 0.0422 1.0000 Uiso R . . . . . 
H12 H 0.4483 0.7551 0.6559 0.0422 1.0000 Uiso R . . . . . 
H32 H 0.8228 0.7570 0.5919 0.0439 1.0000 Uiso R . . . . . 
H31 H 0.8079 0.7122 0.5461 0.0440 1.0000 Uiso R . . . . . 
H52 H 0.7529 0.6814 0.8047 0.0652 1.0000 Uiso R . . . . . 
H51 H 0.7536 0.6257 0.7662 0.0655 1.0000 Uiso R . . . . . 
H71 H 0.7323 0.5439 0.6800 0.0424 1.0000 Uiso R . . . . . 
H72 H 0.7326 0.5265 0.6171 0.0423 1.0000 Uiso R . . . . . 
H92 H 0.5298 0.5349 0.5973 0.0731 1.0000 Uiso R . . . . . 
H91 H 0.5311 0.5617 0.5372 0.0733 1.0000 Uiso R . . . . . 
H111 H 0.4774 0.6974 0.4794 0.0613 1.0000 Uiso R . . . . . 
H112 H 0.5159 0.6504 0.4605 0.0614 1.0000 Uiso R . . . . . 
H132 H 0.6719 0.8670 0.4251 0.0483 1.0000 Uiso R . . . . . 
H131 H 0.7106 0.8168 0.4173 0.0480 1.0000 Uiso R . . . . . 
H151 H 0.6987 0.9770 0.5654 0.0411 1.0000 Uiso R . . . . . 
H152 H 0.6710 0.9516 0.5132 0.0414 1.0000 Uiso R . . . . . 
H172 H 0.5829 0.9294 0.7611 0.0451 1.0000 Uiso R . . . . . 
H171 H 0.5309 0.9220 0.7335 0.0450 1.0000 Uiso R . . . . . 
H191 H 0.6018 0.8409 0.8297 0.0553 1.0000 Uiso R . . . . . 
H192 H 0.5587 0.7943 0.8272 0.0554 1.0000 Uiso R . . . . . 
H221 H 0.6621 0.6098 0.8343 0.0461 1.0000 Uiso R . . . . . 
H231 H 0.6900 0.5303 0.8832 0.0553 1.0000 Uiso R . . . . . 
H241 H 0.6902 0.4403 0.8440 0.0482 1.0000 Uiso R . . . . . 
H251 H 0.6630 0.4268 0.7559 0.0399 1.0000 Uiso R . . . . . 
H261 H 0.6331 0.5057 0.7062 0.0361 1.0000 Uiso R . . . . . 
H271 H 0.5586 0.6828 0.8092 0.0482 1.0000 Uiso R . . . . . 
H291 H 0.5336 0.5621 0.6950 0.0523 1.0000 Uiso R . . . . . 
H301 H 0.4552 0.5553 0.7232 0.0533 1.0000 Uiso R . . . . . 
H311 H 0.4266 0.6135 0.7934 0.0572 1.0000 Uiso R . . . . . 
H321 H 0.4779 0.6777 0.8363 0.0562 1.0000 Uiso R . . . . . 
H341 H 0.6141 0.6487 0.3897 0.0672 1.0000 Uiso R . . . . . 
H351 H 0.5737 0.5860 0.3313 0.0783 1.0000 Uiso R . . . . . 
H361 H 0.5562 0.4916 0.3600 0.0855 1.0000 Uiso R . . . . . 
H371 H 0.5792 0.4608 0.4482 0.0838 1.0000 Uiso R . . . . . 
H381 H 0.6204 0.5243 0.5062 0.0710 1.0000 Uiso R . . . . . 
H401 H 0.7350 0.5727 0.5260 0.0423 1.0000 Uiso R . . . . . 
H411 H 0.8157 0.5705 0.4981 0.0492 1.0000 Uiso R . . . . . 
H421 H 0.8442 0.6362 0.4370 0.0541 1.0000 Uiso R . . . . . 
H431 H 0.7917 0.7068 0.3990 0.0523 1.0000 Uiso R . . . . . 
H441 H 0.7119 0.7078 0.4237 0.0425 1.0000 Uiso R . . . . . 
H461 H 0.4826 0.8021 0.5000 0.0390 1.0000 Uiso R . . . . . 
H471 H 0.4015 0.7927 0.5245 0.0498 1.0000 Uiso R . . . . . 
H481 H 0.3717 0.8445 0.5972 0.0502 1.0000 Uiso R . . . . . 
H491 H 0.4205 0.9017 0.6504 0.0471 1.0000 Uiso R . . . . . 
H501 H 0.5029 0.9091 0.6295 0.0393 1.0000 Uiso R . . . . . 
H521 H 0.5618 0.8819 0.4269 0.0442 1.0000 Uiso R . . . . . 
H531 H 0.5631 0.9619 0.3699 0.0552 1.0000 Uiso R . . . . . 
H541 H 0.5669 1.0541 0.4067 0.0533 1.0000 Uiso R . . . . . 
H551 H 0.5706 1.0659 0.5013 0.0452 1.0000 Uiso R . . . . . 
H561 H 0.5713 0.9864 0.5577 0.0415 1.0000 Uiso R . . . . . 
H581 H 0.6940 0.9741 0.7248 0.0439 1.0000 Uiso R . . . . . 
H591 H 0.6916 1.0391 0.7973 0.0602 1.0000 Uiso R . . . . . 
H601 H 0.6940 1.0039 0.8867 0.0752 1.0000 Uiso R . . . . . 
H611 H 0.7023 0.9061 0.9044 0.0641 1.0000 Uiso R . . . . . 
H621 H 0.7083 0.8420 0.8322 0.0441 1.0000 Uiso R . . . . . 
H641 H 0.7594 0.9174 0.6362 0.0372 1.0000 Uiso R . . . . . 
H651 H 0.8400 0.9193 0.6085 0.0482 1.0000 Uiso R . . . . . 
H661 H 0.8957 0.8538 0.6460 0.0509 1.0000 Uiso R . . . . . 
H671 H 0.8697 0.7877 0.7126 0.0456 1.0000 Uiso R . . . . . 
H681 H 0.7905 0.7883 0.7432 0.0348 1.0000 Uiso R . . . . . 
H141 H 0.6622 0.8218 0.3398 0.0851 1.0000 Uiso R . . . . . 
H142 H 0.6157 0.8118 0.3763 0.0851 1.0000 Uiso R . . . . . 
H143 H 0.6545 0.7628 0.3690 0.0849 1.0000 Uiso R . . . . . 
H121 H 0.5035 0.7077 0.3829 0.1411 1.0000 Uiso R . . . . . 
H122 H 0.5050 0.7662 0.4174 0.1409 1.0000 Uiso R . . . . . 
H123 H 0.5533 0.7310 0.4065 0.1411 1.0000 Uiso R . . . . . 
H161 H 0.7458 0.9696 0.4819 0.0719 1.0000 Uiso R . . . . . 
H162 H 0.7705 0.9426 0.5346 0.0720 1.0000 Uiso R . . . . . 
H163 H 0.7455 0.9021 0.4904 0.0720 1.0000 Uiso R . . . . . 
H41 H 0.8460 0.7935 0.5080 0.0712 1.0000 Uiso R . . . . . 
H42 H 0.8061 0.8330 0.5322 0.0711 1.0000 Uiso R . . . . . 
H43 H 0.7934 0.7890 0.4848 0.0711 1.0000 Uiso R . . . . . 
H101 H 0.4492 0.5680 0.5746 0.1170 1.0000 Uiso R . . . . . 
H102 H 0.4684 0.6098 0.6210 0.1172 1.0000 Uiso R . . . . . 
H103 H 0.4695 0.6306 0.5586 0.1171 1.0000 Uiso R . . . . . 
H21 H 0.4302 0.7880 0.7442 0.0770 1.0000 Uiso R . . . . . 
H22 H 0.4836 0.7765 0.7631 0.0772 1.0000 Uiso R . . . . . 
H23 H 0.4723 0.8259 0.7205 0.0774 1.0000 Uiso R . . . . . 
H181 H 0.5598 1.0189 0.7293 0.0749 1.0000 Uiso R . . . . . 
H182 H 0.6023 0.9967 0.6920 0.0753 1.0000 Uiso R . . . . . 
H183 H 0.5485 0.9930 0.6715 0.0750 1.0000 Uiso R . . . . . 
H201 H 0.5972 0.7883 0.9099 0.1002 1.0000 Uiso R . . . . . 
H202 H 0.6470 0.7756 0.8799 0.1000 1.0000 Uiso R . . . . . 
H203 H 0.6038 0.7298 0.8775 0.1001 1.0000 Uiso R . . . . . 
H81 H 0.8128 0.5477 0.6538 0.0732 1.0000 Uiso R . . . . . 
H82 H 0.7959 0.6119 0.6597 0.0730 1.0000 Uiso R . . . . . 
H83 H 0.7993 0.5838 0.6019 0.0731 1.0000 Uiso R . . . . . 
H61 H 0.8291 0.6420 0.7868 0.0981 1.0000 Uiso R . . . . . 
H62 H 0.8234 0.7096 0.7782 0.0983 1.0000 Uiso R . . . . . 
H63 H 0.8230 0.6672 0.7268 0.0983 1.0000 Uiso R . . . . . 
loop_
_atom_site_aniso_label
_atom_site_aniso_U_11
_atom_site_aniso_U_22
_atom_site_aniso_U_33
_atom_site_aniso_U_23
_atom_site_aniso_U_13
_atom_site_aniso_U_12
C1 0.023(4) 0.039(4) 0.039(4) 0.005(3) 0.004(3) 0.001(3) 
C2 0.034(4) 0.050(4) 0.059(5) -0.002(4) 0.010(3) 0.005(3) 
C3 0.022(3) 0.040(4) 0.041(4) -0.008(3) 0.007(3) 0.001(3) 
C4 0.039(4) 0.048(4) 0.061(5) 0.003(4) 0.021(4) -0.008(3) 
C5 0.034(4) 0.058(5) 0.065(5) 0.021(4) -0.014(4) 0.007(4) 
C6 0.055(5) 0.049(5) 0.115(8) 0.007(5) -0.035(5) 0.006(4) 
C7 0.035(4) 0.030(3) 0.040(4) 0.007(3) 0.005(3) 0.014(3) 
C8 0.029(4) 0.057(5) 0.051(5) 0.001(4) -0.001(3) 0.004(3) 
C9 0.050(5) 0.054(5) 0.074(6) -0.021(4) 0.009(4) -0.033(4) 
C10 0.050(5) 0.087(7) 0.103(8) -0.024(6) -0.003(5) -0.004(5) 
C11 0.035(4) 0.045(4) 0.073(6) -0.024(4) -0.020(4) 0.000(3) 
C12 0.070(7) 0.144(10) 0.076(7) -0.008(7) -0.039(6) 0.019(7) 
C13 0.045(4) 0.039(4) 0.032(4) 0.001(3) 0.010(3) -0.001(3) 
C14 0.080(6) 0.063(5) 0.029(4) 0.005(4) 0.004(4) 0.015(5) 
C15 0.040(4) 0.020(3) 0.035(4) 0.005(3) 0.006(3) -0.004(3) 
C16 0.053(5) 0.036(4) 0.055(5) 0.004(4) 0.016(4) -0.007(3) 
C17 0.034(4) 0.037(4) 0.040(4) -0.007(3) 0.004(3) 0.009(3) 
C18 0.055(5) 0.030(4) 0.071(6) -0.007(4) -0.010(4) 0.010(3) 
C19 0.042(4) 0.056(5) 0.037(4) -0.012(4) 0.009(3) -0.001(4) 
C20 0.052(5) 0.102(7) 0.044(5) 0.002(5) -0.010(4) 0.005(5) 
C21 0.022(3) 0.021(3) 0.036(4) 0.004(3) 0.004(3) -0.003(2) 
C22 0.053(4) 0.020(3) 0.038(4) -0.001(3) 0.001(3) -0.001(3) 
C23 0.055(5) 0.044(4) 0.037(4) 0.003(3) -0.005(3) 0.006(4) 
C24 0.045(4) 0.030(4) 0.044(4) 0.009(3) 0.003(3) 0.007(3) 
C25 0.024(3) 0.022(3) 0.054(5) 0.006(3) 0.013(3) 0.003(3) 
C26 0.029(3) 0.025(3) 0.033(4) -0.002(3) 0.005(3) -0.003(3) 
C27 0.036(4) 0.038(4) 0.041(4) 0.002(3) 0.012(3) -0.003(3) 
C28 0.018(3) 0.023(3) 0.039(4) 0.008(3) 0.009(3) 0.002(2) 
C29 0.021(3) 0.037(4) 0.066(5) 0.007(4) 0.014(3) -0.001(3) 
C30 0.033(4) 0.043(4) 0.058(5) 0.005(4) 0.004(3) -0.009(3) 
C31 0.024(4) 0.053(4) 0.069(5) 0.015(4) 0.011(4) 0.002(3) 
C32 0.045(5) 0.046(4) 0.048(5) -0.003(3) 0.029(4) -0.002(4) 
C33 0.039(3) 0.046(3) 0.051(3) -0.027(3) 0.005(3) -0.002(3) 
C34 0.047(3) 0.067(3) 0.056(3) -0.028(3) -0.006(3) 0.001(3) 
C35 0.058(4) 0.082(4) 0.067(4) -0.037(3) -0.008(3) -0.005(3) 
C36 0.060(4) 0.081(4) 0.083(4) -0.045(3) 0.001(3) -0.019(3) 
C37 0.062(4) 0.067(4) 0.088(4) -0.033(3) 0.011(3) -0.025(3) 
C38 0.056(3) 0.053(3) 0.070(4) -0.028(3) 0.008(3) -0.014(3) 
C39 0.024(3) 0.028(3) 0.030(4) -0.007(3) -0.003(3) 0.002(3) 
C40 0.031(3) 0.032(3) 0.035(4) -0.009(3) 0.011(3) 0.001(3) 
C41 0.037(4) 0.043(4) 0.042(4) -0.004(3) 0.004(3) 0.011(3) 
C42 0.033(4) 0.053(4) 0.043(4) -0.018(4) 0.009(3) 0.003(3) 
C43 0.039(4) 0.051(4) 0.038(4) -0.001(4) 0.014(3) -0.008(3) 
C44 0.035(4) 0.032(4) 0.039(4) -0.001(3) 0.002(3) 0.003(3) 
C45 0.019(3) 0.016(3) 0.036(4) 0.003(3) -0.003(3) 0.003(2) 
C46 0.021(3) 0.026(3) 0.052(4) -0.001(3) 0.000(3) 0.002(3) 
C47 0.022(3) 0.035(4) 0.066(5) -0.002(4) -0.008(3) 0.000(3) 
C48 0.014(3) 0.036(4) 0.078(5) 0.007(4) 0.003(4) 0.002(3) 
C49 0.025(3) 0.038(4) 0.049(4) -0.002(3) 0.008(3) 0.006(3) 
C50 0.025(3) 0.029(3) 0.043(4) 0.007(3) -0.002(3) 0.003(3) 
C51 0.021(2) 0.025(2) 0.030(3) 0.000(2) -0.004(2) 0.003(2) 
C52 0.039(3) 0.031(3) 0.034(3) -0.003(2) -0.003(3) 0.003(2) 
C53 0.058(3) 0.042(3) 0.037(3) 0.005(2) 0.002(3) 0.004(3) 
C54 0.051(3) 0.037(3) 0.047(3) 0.015(3) 0.006(3) 0.004(3) 
C55 0.039(3) 0.027(3) 0.050(3) 0.002(2) 0.003(3) 0.005(2) 
C56 0.034(3) 0.029(2) 0.037(3) -0.001(2) 0.003(2) 0.005(2) 
C57 0.011(3) 0.032(3) 0.038(4) -0.006(3) 0.000(2) -0.002(3) 
C58 0.036(4) 0.028(3) 0.040(4) -0.009(3) -0.006(3) 0.000(3) 
C59 0.051(5) 0.031(4) 0.074(6) -0.025(4) 0.002(4) 0.012(3) 
C60 0.056(5) 0.068(6) 0.056(5) -0.043(5) 0.001(4) 0.008(4) 
C61 0.050(5) 0.078(6) 0.032(4) -0.017(4) 0.002(4) -0.009(4) 
C62 0.037(4) 0.040(4) 0.032(4) -0.005(3) -0.003(3) 0.002(3) 
C63 0.016(3) 0.020(3) 0.026(3) -0.005(2) 0.001(2) -0.003(2) 
C64 0.027(3) 0.031(3) 0.033(4) -0.003(3) -0.005(3) -0.001(3) 
C65 0.028(3) 0.053(4) 0.034(4) 0.005(3) 0.002(3) -0.013(3) 
C66 0.018(3) 0.063(5) 0.045(4) -0.010(4) 0.008(3) -0.002(3) 
C67 0.020(3) 0.033(3) 0.055(5) -0.006(3) 0.000(3) 0.001(3) 
C68 0.023(3) 0.023(3) 0.036(4) -0.002(3) -0.004(3) -0.004(3) 
O1 0.022(2) 0.0181(19) 0.028(2) 0.0010(17) 0.0055(17) 0.0010(16) 
O2 0.018(2) 0.0165(18) 0.027(2) -0.0007(17) -0.0021(17) -0.0019(15) 
O3 0.015(2) 0.0212(19) 0.022(2) -0.0041(17) 0.0000(16) 0.0001(16) 
O4 0.020(2) 0.0175(19) 0.025(2) 0.0033(16) 0.0009(16) 0.0015(16) 
O5 0.019(2) 0.026(2) 0.031(2) 0.0051(18) 0.0002(17) 0.0010(17) 
O6 0.023(2) 0.0141(18) 0.039(3) -0.0016(18) 0.0030(18) 0.0010(16) 
O7 0.018(2) 0.0193(19) 0.031(2) -0.0008(17) -0.0003(17) 0.0012(16) 
O8 0.023(2) 0.031(2) 0.021(2) -0.0022(18) 0.0037(17) -0.0034(17) 
O9 0.017(2) 0.0204(19) 0.029(2) -0.0022(17) -0.0045(17) 0.0022(16) 
O10 0.021(2) 0.026(2) 0.026(2) 0.0024(18) -0.0017(18) 0.0045(17) 
O11 0.019(2) 0.0194(19) 0.022(2) 0.0035(16) 0.0052(15) 0.0011(16) 
O12 0.018(2) 0.0195(19) 0.032(2) 0.0018(18) 0.0039(17) 0.0053(16) 
P1 0.0219(8) 0.0205(7) 0.0330(9) 0.0044(7) 0.0060(7) -0.0019(6) 
P2 0.0241(8) 0.0215(7) 0.0307(9) -0.0069(7) 0.0019(7) -0.0007(6) 
P3 0.0176(7) 0.0224(7) 0.0284(8) 0.0004(6) -0.0028(6) 0.0014(6) 
P4 0.0146(7) 0.0175(7) 0.0247(8) -0.0034(6) -0.0002(6) -0.0021(6) 
Zn1 0.0145(3) 0.0175(3) 0.0270(3) -0.0008(3) 0.0025(3) -0.0006(3) 
Zn2 0.0154(3) 0.0251(3) 0.0358(4) -0.0015(3) 0.0039(3) -0.0022(3) 
Zn3 0.0164(3) 0.0241(3) 0.0302(4) -0.0014(3) 0.0043(3) 0.0009(3) 
Zn4 0.0230(4) 0.0216(3) 0.0322(4) 0.0017(3) -0.0025(3) 0.0008(3) 
Zn5 0.0227(4) 0.0186(3) 0.0346(4) 0.0009(3) 0.0036(3) 0.0031(3) 
Zn6 0.0238(4) 0.0189(3) 0.0386(4) -0.0029(3) 0.0020(3) -0.0050(3) 
Zn7 0.0232(4) 0.0252(4) 0.0354(4) -0.0047(3) -0.0057(3) -0.0006(3) 
Zn8 0.0265(4) 0.0258(4) 0.0254(4) 0.0011(3) 0.0014(3) 0.0012(3) 
Zn9 0.0210(3) 0.0200(3) 0.0290(4) 0.0020(3) -0.0013(3) -0.0028(3) 
Zn10 0.0202(4) 0.0209(3) 0.0307(4) -0.0038(3) 0.0003(3) 0.0030(3) 
Zn11 0.0255(4) 0.0242(3) 0.0277(4) -0.0018(3) 0.0054(3) -0.0019(3) 

_refine_ls_extinction_method 
    'None'
_oxford_refine_ls_scale 0.4406(3) 
loop_
 _geom_bond_atom_site_label_1
 _geom_bond_site_symmetry_1
 _geom_bond_atom_site_label_2
 _geom_bond_site_symmetry_2
 _geom_bond_distance
 _geom_bond_publ_flag
C1 . C2 . 1.531(9)    yes
C1 . Zn2 . 1.947(6)    yes
C1 . H11 . 0.966    no
C1 . H12 . 0.972    no
C2 . H21 . 0.960    no
C2 . H22 . 0.954    no
C2 . H23 . 0.961    no
C3 . C4 . 1.520(9)    yes
C3 . Zn3 . 1.949(6)    yes
C3 . H32 . 0.977    no
C3 . H31 . 0.961    no
C4 . H41 . 0.951    no
C4 . H42 . 0.955    no
C4 . H43 . 0.965    no
C5 . C6 . 1.486(10)    yes
C5 . Zn4 . 1.957(6)    yes
C5 . H52 . 0.971    no
C5 . H51 . 0.963    no
C6 . H61 . 0.956    no
C6 . H62 . 0.965    no
C6 . H63 . 0.967    no
C7 . C8 . 1.531(9)    yes
C7 . Zn5 . 1.972(6)    yes
C7 . H71 . 0.967    no
C7 . H72 . 0.972    no
C8 . H81 . 0.960    no
C8 . H82 . 0.951    no
C8 . H83 . 0.950    no
C9 . C10 . 1.592(11)    yes
C9 . Zn6 . 1.960(6)    yes
C9 . H92 . 0.971    no
C9 . H91 . 0.974    no
C10 . H101 . 0.977    no
C10 . H102 . 0.966    no
C10 . H103 . 0.989    no
C11 . C12 . 1.563(12)    yes
C11 . Zn7 . 1.952(6)    yes
C11 . H111 . 0.977    no
C11 . H112 . 0.977    no
C12 . H121 . 0.964    no
C12 . H122 . 0.975    no
C12 . H123 . 0.966    no
C13 . C14 . 1.508(10)    yes
C13 . Zn8 . 1.959(6)    yes
C13 . H132 . 0.971    no
C13 . H131 . 0.974    no
C14 . H141 . 0.951    no
C14 . H142 . 0.968    no
C14 . H143 . 0.953    no
C15 . C16 . 1.517(9)    yes
C15 . Zn9 . 1.958(5)    yes
C15 . H151 . 0.973    no
C15 . H152 . 0.971    no
C16 . H161 . 0.963    no
C16 . H162 . 0.971    no
C16 . H163 . 0.970    no
C17 . C18 . 1.508(9)    yes
C17 . Zn10 . 1.968(6)    yes
C17 . H172 . 0.975    no
C17 . H171 . 0.973    no
C18 . H181 . 0.968    no
C18 . H182 . 0.964    no
C18 . H183 . 0.959    no
C19 . C20 . 1.485(10)    yes
C19 . Zn11 . 1.958(6)    yes
C19 . H191 . 0.985    no
C19 . H192 . 0.986    no
C20 . H201 . 0.965    no
C20 . H202 . 0.969    no
C20 . H203 . 0.968    no
C21 . C22 . 1.378(8)    yes
C21 . C26 . 1.393(8)    yes
C21 . P1 . 1.787(6)    yes
C22 . C23 . 1.383(9)    yes
C22 . H221 . 0.929    no
C23 . C24 . 1.366(9)    yes
C23 . H231 . 0.939    no
C24 . C25 . 1.361(9)    yes
C24 . H241 . 0.922    no
C25 . C26 . 1.391(8)    yes
C25 . H251 . 0.932    no
C26 . H261 . 0.943    no
C27 . C28 . 1.374(9)    yes
C27 . C32 . 1.394(9)    yes
C27 . H271 . 0.925    no
C28 . C29 . 1.381(9)    yes
C28 . P1 . 1.807(6)    yes
C29 . C30 . 1.367(9)    yes
C29 . H291 . 0.940    no
C30 . C31 . 1.372(10)    yes
C30 . H301 . 0.929    no
C31 . C32 . 1.371(10)    yes
C31 . H311 . 0.929    no
C32 . H321 . 0.921    no
C33 . C34 . 1.390(3)    yes
C33 . C38 . 1.391(3)    yes
C33 . P2 . 1.796(3)    yes
C34 . C35 . 1.393(3)    yes
C34 . H341 . 0.931    no
C35 . C36 . 1.389(3)    yes
C35 . H351 . 0.946    no
C36 . C37 . 1.391(3)    yes
C36 . H361 . 0.941    no
C37 . C38 . 1.392(3)    yes
C37 . H371 . 0.941    no
C38 . H381 . 0.938    no
C39 . C40 . 1.390(8)    yes
C39 . C44 . 1.394(8)    yes
C39 . P2 . 1.805(6)    yes
C40 . C41 . 1.386(9)    yes
C40 . H401 . 0.932    no
C41 . C42 . 1.358(10)    yes
C41 . H411 . 0.936    no
C42 . C43 . 1.397(10)    yes
C42 . H421 . 0.927    no
C43 . C44 . 1.375(9)    yes
C43 . H431 . 0.936    no
C44 . H441 . 0.934    no
C45 . C46 . 1.392(8)    yes
C45 . C50 . 1.393(8)    yes
C45 . P3 . 1.798(6)    yes
C46 . C47 . 1.387(8)    yes
C46 . H461 . 0.929    no
C47 . C48 . 1.358(10)    yes
C47 . H471 . 0.934    no
C48 . C49 . 1.380(9)    yes
C48 . H481 . 0.928    no
C49 . C50 . 1.389(8)    yes
C49 . H491 . 0.944    no
C50 . H501 . 0.945    no
C51 . C52 . 1.373(3)    yes
C51 . C56 . 1.374(3)    yes
C51 . P3 . 1.814(3)    yes
C52 . C53 . 1.377(3)    yes
C52 . H521 . 0.934    no
C53 . C54 . 1.373(3)    yes
C53 . H531 . 0.933    no
C54 . C55 . 1.374(3)    yes
C54 . H541 . 0.934    no
C55 . C56 . 1.376(3)    yes
C55 . H551 . 0.931    no
C56 . H561 . 0.930    no
C57 . C58 . 1.381(8)    yes
C57 . C62 . 1.402(9)    yes
C57 . P4 . 1.788(6)    yes
C58 . C59 . 1.396(9)    yes
C58 . H581 . 0.934    no
C59 . C60 . 1.373(11)    yes
C59 . H591 . 0.934    no
C60 . C61 . 1.383(11)    yes
C60 . H601 . 0.926    no
C61 . C62 . 1.364(9)    yes
C61 . H611 . 0.936    no
C62 . H621 . 0.933    no
C63 . C64 . 1.397(8)    yes
C63 . C68 . 1.390(8)    yes
C63 . P4 . 1.791(5)    yes
C64 . C65 . 1.387(8)    yes
C64 . H641 . 0.938    no
C65 . C66 . 1.395(9)    yes
C65 . H651 . 0.936    no
C66 . C67 . 1.391(9)    yes
C66 . H661 . 0.948    no
C67 . C68 . 1.377(8)    yes
C67 . H671 . 0.936    no
C68 . H681 . 0.948    no
O1 . Zn1 . 2.002(4)    yes
O1 . Zn3 . 1.982(4)    yes
O1 . Zn4 . 1.946(4)    yes
O1 . Zn5 . 1.963(4)    yes
O2 . Zn1 . 1.988(4)    yes
O2 . Zn2 . 1.969(4)    yes
O2 . Zn6 . 1.964(3)    yes
O2 . Zn7 . 1.946(4)    yes
O3 . Zn1 . 1.980(4)    yes
O3 . Zn2 . 1.979(4)    yes
O3 . Zn10 . 1.946(3)    yes
O3 . Zn11 . 1.956(4)    yes
O4 . Zn1 . 1.996(4)    yes
O4 . Zn3 . 1.981(4)    yes
O4 . Zn8 . 1.950(4)    yes
O4 . Zn9 . 1.955(4)    yes
O5 . P1 . 1.515(4)    yes
O5 . Zn5 . 2.189(4)    yes
O5 . Zn6 . 2.095(4)    yes
O6 . P1 . 1.526(4)    yes
O6 . Zn4 . 2.285(4)    yes
O6 . Zn11 . 2.106(4)    yes
O7 . P2 . 1.536(4)    yes
O7 . Zn5 . 2.082(4)    yes
O7 . Zn6 . 2.184(4)    yes
O8 . P2 . 1.545(4)    yes
O8 . Zn7 . 2.222(4)    yes
O8 . Zn8 . 2.107(4)    yes
O9 . P3 . 1.525(4)    yes
O9 . Zn7 . 2.137(4)    yes
O9 . Zn8 . 2.200(4)    yes
O10 . P3 . 1.523(4)    yes
O10 . Zn9 . 2.221(4)    yes
O10 . Zn10 . 2.106(4)    yes
O11 . P4 . 1.539(4)    yes
O11 . Zn9 . 2.074(4)    yes
O11 . Zn10 . 2.210(4)    yes
O12 . P4 . 1.529(4)    yes
O12 . Zn4 . 2.100(3)    yes
O12 . Zn11 . 2.208(4)    yes
loop_
 _geom_angle_atom_site_label_1
 _geom_angle_site_symmetry_1
 _geom_angle_atom_site_label_2
 _geom_angle_site_symmetry_2
 _geom_angle_atom_site_label_3
 _geom_angle_site_symmetry_3
 _geom_angle
 _geom_angle_publ_flag
C2 . C1 . Zn2 . 114.1(4)    yes
C2 . C1 . H11 . 108.0    no
Zn2 . C1 . H11 . 107.5    no
C2 . C1 . H12 . 108.7    no
Zn2 . C1 . H12 . 109.0    no
H11 . C1 . H12 . 109.4    no
C1 . C2 . H21 . 110.4    no
C1 . C2 . H22 . 109.6    no
H21 . C2 . H22 . 109.7    no
C1 . C2 . H23 . 108.2    no
H21 . C2 . H23 . 108.9    no
H22 . C2 . H23 . 110.0    no
C4 . C3 . Zn3 . 115.8(4)    yes
C4 . C3 . H32 . 107.3    no
Zn3 . C3 . H32 . 108.6    no
C4 . C3 . H31 . 108.6    no
Zn3 . C3 . H31 . 107.9    no
H32 . C3 . H31 . 108.5    no
C3 . C4 . H41 . 109.8    no
C3 . C4 . H42 . 108.6    no
H41 . C4 . H42 . 108.4    no
C3 . C4 . H43 . 110.8    no
H41 . C4 . H43 . 109.2    no
H42 . C4 . H43 . 110.0    no
C6 . C5 . Zn4 . 123.8(6)    yes
C6 . C5 . H52 . 104.2    no
Zn4 . C5 . H52 . 105.5    no
C6 . C5 . H51 . 106.0    no
Zn4 . C5 . H51 . 106.8    no
H52 . C5 . H51 . 110.2    no
C5 . C6 . H61 . 109.9    no
C5 . C6 . H62 . 108.2    no
H61 . C6 . H62 . 110.5    no
C5 . C6 . H63 . 107.0    no
H61 . C6 . H63 . 110.6    no
H62 . C6 . H63 . 110.6    no
C8 . C7 . Zn5 . 113.8(4)    yes
C8 . C7 . H71 . 108.7    no
Zn5 . C7 . H71 . 107.3    no
C8 . C7 . H72 . 109.6    no
Zn5 . C7 . H72 . 107.8    no
H71 . C7 . H72 . 109.4    no
C7 . C8 . H81 . 111.0    no
C7 . C8 . H82 . 109.5    no
H81 . C8 . H82 . 109.0    no
C7 . C8 . H83 . 108.8    no
H81 . C8 . H83 . 109.2    no
H82 . C8 . H83 . 109.3    no
C10 . C9 . Zn6 . 112.6(5)    yes
C10 . C9 . H92 . 110.4    no
Zn6 . C9 . H92 . 108.2    no
C10 . C9 . H91 . 108.1    no
Zn6 . C9 . H91 . 108.0    no
H92 . C9 . H91 . 109.4    no
C9 . C10 . H101 . 110.2    no
C9 . C10 . H102 . 111.4    no
H101 . C10 . H102 . 108.3    no
C9 . C10 . H103 . 109.6    no
H101 . C10 . H103 . 108.3    no
H102 . C10 . H103 . 108.9    no
C12 . C11 . Zn7 . 106.4(5)    yes
C12 . C11 . H111 . 109.3    no
Zn7 . C11 . H111 . 111.5    no
C12 . C11 . H112 . 111.2    no
Zn7 . C11 . H112 . 110.2    no
H111 . C11 . H112 . 108.4    no
C11 . C12 . H121 . 108.9    no
C11 . C12 . H122 . 109.4    no
H121 . C12 . H122 . 110.1    no
C11 . C12 . H123 . 108.8    no
H121 . C12 . H123 . 110.3    no
H122 . C12 . H123 . 109.4    no
C14 . C13 . Zn8 . 115.3(5)    yes
C14 . C13 . H132 . 108.7    no
Zn8 . C13 . H132 . 108.1    no
C14 . C13 . H131 . 107.7    no
Zn8 . C13 . H131 . 107.8    no
H132 . C13 . H131 . 109.0    no
C13 . C14 . H141 . 110.6    no
C13 . C14 . H142 . 108.8    no
H141 . C14 . H142 . 110.5    no
C13 . C14 . H143 . 108.9    no
H141 . C14 . H143 . 108.7    no
H142 . C14 . H143 . 109.3    no
C16 . C15 . Zn9 . 118.4(4)    yes
C16 . C15 . H151 . 108.2    no
Zn9 . C15 . H151 . 107.1    no
C16 . C15 . H152 . 106.9    no
Zn9 . C15 . H152 . 106.0    no
H151 . C15 . H152 . 110.1    no
C15 . C16 . H161 . 110.2    no
C15 . C16 . H162 . 109.6    no
H161 . C16 . H162 . 109.5    no
C15 . C16 . H163 . 110.4    no
H161 . C16 . H163 . 108.3    no
H162 . C16 . H163 . 109.0    no
C18 . C17 . Zn10 . 114.0(5)    yes
C18 . C17 . H172 . 106.6    no
Zn10 . C17 . H172 . 107.7    no
C18 . C17 . H171 . 107.4    no
Zn10 . C17 . H171 . 111.0    no
H172 . C17 . H171 . 109.9    no
C17 . C18 . H181 . 111.6    no
C17 . C18 . H182 . 109.5    no
H181 . C18 . H182 . 108.7    no
C17 . C18 . H183 . 109.6    no
H181 . C18 . H183 . 108.0    no
H182 . C18 . H183 . 109.4    no
C20 . C19 . Zn11 . 117.9(5)    yes
C20 . C19 . H191 . 108.3    no
Zn11 . C19 . H191 . 108.8    no
C20 . C19 . H192 . 106.8    no
Zn11 . C19 . H192 . 106.2    no
H191 . C19 . H192 . 108.6    no
C19 . C20 . H201 . 109.6    no
C19 . C20 . H202 . 108.3    no
H201 . C20 . H202 . 110.1    no
C19 . C20 . H203 . 109.4    no
H201 . C20 . H203 . 108.7    no
H202 . C20 . H203 . 110.7    no
C22 . C21 . C26 . 119.0(6)    yes
C22 . C21 . P1 . 120.7(5)    yes
C26 . C21 . P1 . 120.0(5)    yes
C21 . C22 . C23 . 119.6(6)    yes
C21 . C22 . H221 . 120.1    no
C23 . C22 . H221 . 120.3    no
C22 . C23 . C24 . 121.0(7)    yes
C22 . C23 . H231 . 119.6    no
C24 . C23 . H231 . 119.4    no
C23 . C24 . C25 . 120.3(6)    yes
C23 . C24 . H241 . 119.5    no
C25 . C24 . H241 . 120.3    no
C24 . C25 . C26 . 119.7(6)    yes
C24 . C25 . H251 . 120.0    no
C26 . C25 . H251 . 120.3    no
C21 . C26 . C25 . 120.4(6)    yes
C21 . C26 . H261 . 119.5    no
C25 . C26 . H261 . 120.2    no
C28 . C27 . C32 . 120.7(6)    yes
C28 . C27 . H271 . 119.3    no
C32 . C27 . H271 . 120.1    no
C27 . C28 . C29 . 118.8(6)    yes
C27 . C28 . P1 . 120.8(5)    yes
C29 . C28 . P1 . 120.3(5)    yes
C28 . C29 . C30 . 120.9(7)    yes
C28 . C29 . H291 . 119.7    no
C30 . C29 . H291 . 119.4    no
C29 . C30 . C31 . 120.0(7)    yes
C29 . C30 . H301 . 118.9    no
C31 . C30 . H301 . 121.1    no
C30 . C31 . C32 . 120.5(6)    yes
C30 . C31 . H311 . 119.6    no
C32 . C31 . H311 . 119.9    no
C27 . C32 . C31 . 119.2(6)    yes
C27 . C32 . H321 . 120.5    no
C31 . C32 . H321 . 120.3    no
C34 . C33 . C38 . 119.99(3)    yes
C34 . C33 . P2 . 119.96(7)    yes
C38 . C33 . P2 . 120.05(7)    yes
C33 . C34 . C35 . 120.00(3)    yes
C33 . C34 . H341 . 120.3    no
C35 . C34 . H341 . 119.7    no
C34 . C35 . C36 . 120.01(3)    yes
C34 . C35 . H351 . 119.1    no
C36 . C35 . H351 . 120.9    no
C35 . C36 . C37 . 120.01(4)    yes
C35 . C36 . H361 . 119.1    no
C37 . C36 . H361 . 120.9    no
C36 . C37 . C38 . 120.00(3)    yes
C36 . C37 . H371 . 120.1    no
C38 . C37 . H371 . 119.9    no
C37 . C38 . C33 . 119.99(3)    yes
C37 . C38 . H381 . 119.8    no
C33 . C38 . H381 . 120.2    no
C40 . C39 . C44 . 120.3(6)    yes
C40 . C39 . P2 . 119.9(5)    yes
C44 . C39 . P2 . 119.6(5)    yes
C39 . C40 . C41 . 118.9(6)    yes
C39 . C40 . H401 . 119.8    no
C41 . C40 . H401 . 121.3    no
C40 . C41 . C42 . 121.2(6)    yes
C40 . C41 . H411 . 119.3    no
C42 . C41 . H411 . 119.5    no
C41 . C42 . C43 . 119.9(6)    yes
C41 . C42 . H421 . 118.5    no
C43 . C42 . H421 . 121.6    no
C42 . C43 . C44 . 120.1(7)    yes
C42 . C43 . H431 . 121.1    no
C44 . C43 . H431 . 118.8    no
C39 . C44 . C43 . 119.5(6)    yes
C39 . C44 . H441 . 121.1    no
C43 . C44 . H441 . 119.4    no
C46 . C45 . C50 . 119.5(5)    yes
C46 . C45 . P3 . 119.8(5)    yes
C50 . C45 . P3 . 120.6(4)    yes
C45 . C46 . C47 . 119.6(6)    yes
C45 . C46 . H461 . 119.8    no
C47 . C46 . H461 . 120.6    no
C46 . C47 . C48 . 120.3(6)    yes
C46 . C47 . H471 . 120.0    no
C48 . C47 . H471 . 119.6    no
C47 . C48 . C49 . 121.2(6)    yes
C47 . C48 . H481 . 120.3    no
C49 . C48 . H481 . 118.5    no
C48 . C49 . C50 . 119.2(6)    yes
C48 . C49 . H491 . 119.4    no
C50 . C49 . H491 . 121.4    no
C45 . C50 . C49 . 120.1(6)    yes
C45 . C50 . H501 . 121.0    no
C49 . C50 . H501 . 118.9    no
C52 . C51 . C56 . 119.99(3)    yes
C52 . C51 . P3 . 120.07(7)    yes
C56 . C51 . P3 . 119.91(7)    yes
C51 . C52 . C53 . 119.99(3)    yes
C51 . C52 . H521 . 120.1    no
C53 . C52 . H521 . 119.9    no
C52 . C53 . C54 . 120.00(3)    yes
C52 . C53 . H531 . 119.8    no
C54 . C53 . H531 . 120.2    no
C53 . C54 . C55 . 120.01(4)    yes
C53 . C54 . H541 . 119.7    no
C55 . C54 . H541 . 120.3    no
C54 . C55 . C56 . 120.01(3)    yes
C54 . C55 . H551 . 120.7    no
C56 . C55 . H551 . 119.2    no
C55 . C56 . C51 . 120.01(3)    yes
C55 . C56 . H561 . 119.5    no
C51 . C56 . H561 . 120.5    no
C58 . C57 . C62 . 119.9(6)    yes
C58 . C57 . P4 . 119.9(5)    yes
C62 . C57 . P4 . 120.2(5)    yes
C57 . C58 . C59 . 119.8(6)    yes
C57 . C58 . H581 . 120.2    no
C59 . C58 . H581 . 120.0    no
C58 . C59 . C60 . 119.0(7)    yes
C58 . C59 . H591 . 118.8    no
C60 . C59 . H591 . 122.1    no
C59 . C60 . C61 . 121.7(7)    yes
C59 . C60 . H601 . 119.2    no
C61 . C60 . H601 . 119.1    no
C60 . C61 . C62 . 119.3(7)    yes
C60 . C61 . H611 . 120.2    no
C62 . C61 . H611 . 120.5    no
C57 . C62 . C61 . 120.3(6)    yes
C57 . C62 . H621 . 120.1    no
C61 . C62 . H621 . 119.7    no
C64 . C63 . C68 . 119.5(5)    yes
C64 . C63 . P4 . 120.2(4)    yes
C68 . C63 . P4 . 120.2(4)    yes
C63 . C64 . C65 . 120.0(6)    yes
C63 . C64 . H641 . 119.8    no
C65 . C64 . H641 . 120.2    no
C64 . C65 . C66 . 120.1(6)    yes
C64 . C65 . H651 . 119.9    no
C66 . C65 . H651 . 120.0    no
C65 . C66 . C67 . 119.6(6)    yes
C65 . C66 . H661 . 120.1    no
C67 . C66 . H661 . 120.3    no
C66 . C67 . C68 . 120.3(6)    yes
C66 . C67 . H671 . 119.8    no
C68 . C67 . H671 . 119.8    no
C63 . C68 . C67 . 120.4(6)    yes
C63 . C68 . H681 . 120.1    no
C67 . C68 . H681 . 119.4    no
Zn1 . O1 . Zn3 . 91.47(15)    yes
Zn1 . O1 . Zn4 . 116.57(18)    yes
Zn3 . O1 . Zn4 . 117.72(19)    yes
Zn1 . O1 . Zn5 . 114.22(18)    yes
Zn3 . O1 . Zn5 . 116.30(18)    yes
Zn4 . O1 . Zn5 . 101.46(17)    yes
Zn1 . O2 . Zn2 . 92.69(15)    yes
Zn1 . O2 . Zn6 . 114.82(18)    yes
Zn2 . O2 . Zn6 . 114.30(18)    yes
Zn1 . O2 . Zn7 . 117.12(18)    yes
Zn2 . O2 . Zn7 . 119.40(18)    yes
Zn6 . O2 . Zn7 . 99.67(16)    yes
Zn1 . O3 . Zn2 . 92.61(15)    yes
Zn1 . O3 . Zn10 . 114.81(18)    yes
Zn2 . O3 . Zn10 . 114.13(17)    yes
Zn1 . O3 . Zn11 . 116.28(17)    yes
Zn2 . O3 . Zn11 . 118.15(18)    yes
Zn10 . O3 . Zn11 . 101.70(16)    yes
Zn1 . O4 . Zn3 . 91.71(15)    yes
Zn1 . O4 . Zn8 . 116.97(18)    yes
Zn3 . O4 . Zn8 . 115.53(18)    yes
Zn1 . O4 . Zn9 . 112.95(18)    yes
Zn3 . O4 . Zn9 . 118.49(19)    yes
Zn8 . O4 . Zn9 . 102.03(16)    yes
P1 . O5 . Zn5 . 119.6(2)    yes
P1 . O5 . Zn6 . 137.1(2)    yes
Zn5 . O5 . Zn6 . 97.68(16)    yes
P1 . O6 . Zn4 . 119.2(2)    yes
P1 . O6 . Zn11 . 136.0(2)    yes
Zn4 . O6 . Zn11 . 94.69(14)    yes
P2 . O7 . Zn5 . 136.1(2)    yes
P2 . O7 . Zn6 . 119.3(2)    yes
Zn5 . O7 . Zn6 . 98.23(16)    yes
P2 . O8 . Zn7 . 118.0(2)    yes
P2 . O8 . Zn8 . 138.0(2)    yes
Zn7 . O8 . Zn8 . 96.36(15)    yes
P3 . O9 . Zn7 . 130.0(2)    yes
P3 . O9 . Zn8 . 123.2(2)    yes
Zn7 . O9 . Zn8 . 96.15(14)    yes
P3 . O10 . Zn9 . 117.1(2)    yes
P3 . O10 . Zn10 . 140.9(2)    yes
Zn9 . O10 . Zn10 . 97.39(15)    yes
P4 . O11 . Zn9 . 137.0(2)    yes
P4 . O11 . Zn10 . 118.1(2)    yes
Zn9 . O11 . Zn10 . 98.68(15)    yes
P4 . O12 . Zn4 . 136.3(2)    yes
P4 . O12 . Zn11 . 119.5(2)    yes
Zn4 . O12 . Zn11 . 97.16(14)    yes
C28 . P1 . C21 . 105.4(3)    yes
C28 . P1 . O6 . 109.7(2)    yes
C21 . P1 . O6 . 109.5(3)    yes
C28 . P1 . O5 . 108.8(3)    yes
C21 . P1 . O5 . 108.0(3)    yes
O6 . P1 . O5 . 115.0(2)    yes
C39 . P2 . C33 . 107.8(3)    yes
C39 . P2 . O8 . 109.5(2)    yes
C33 . P2 . O8 . 108.0(2)    yes
C39 . P2 . O7 . 108.8(3)    yes
C33 . P2 . O7 . 109.13(18)    yes
O8 . P2 . O7 . 113.4(2)    yes
C51 . P3 . C45 . 106.3(2)    yes
C51 . P3 . O9 . 109.62(18)    yes
C45 . P3 . O9 . 108.9(2)    yes
C51 . P3 . O10 . 107.64(18)    yes
C45 . P3 . O10 . 109.5(2)    yes
O9 . P3 . O10 . 114.6(2)    yes
C63 . P4 . C57 . 107.8(2)    yes
C63 . P4 . O11 . 109.0(2)    yes
C57 . P4 . O11 . 108.1(2)    yes
C63 . P4 . O12 . 108.0(2)    yes
C57 . P4 . O12 . 109.0(3)    yes
O11 . P4 . O12 . 114.7(2)    yes
O1 . Zn1 . O4 . 87.93(15)    yes
O1 . Zn1 . O2 . 122.45(14)    yes
O4 . Zn1 . O2 . 119.22(16)    yes
O1 . Zn1 . O3 . 120.12(16)    yes
O4 . Zn1 . O3 . 124.06(14)    yes
O2 . Zn1 . O3 . 87.08(15)    yes
O3 . Zn2 . O2 . 87.62(15)    yes
O3 . Zn2 . C1 . 130.7(2)    yes
O2 . Zn2 . C1 . 141.6(2)    yes
O1 . Zn3 . O4 . 88.89(15)    yes
O1 . Zn3 . C3 . 136.8(2)    yes
O4 . Zn3 . C3 . 134.2(2)    yes
O6 . Zn4 . O12 . 82.93(13)    yes
O6 . Zn4 . C5 . 105.4(2)    yes
O12 . Zn4 . C5 . 119.7(3)    yes
O6 . Zn4 . O1 . 92.49(15)    yes
O12 . Zn4 . O1 . 97.15(15)    yes
C5 . Zn4 . O1 . 140.3(3)    yes
O5 . Zn5 . O7 . 81.75(15)    yes
O5 . Zn5 . C7 . 116.4(2)    yes
O7 . Zn5 . C7 . 122.3(2)    yes
O5 . Zn5 . O1 . 92.87(15)    yes
O7 . Zn5 . O1 . 99.91(15)    yes
C7 . Zn5 . O1 . 130.3(2)    yes
O7 . Zn6 . O5 . 81.57(14)    yes
O7 . Zn6 . O2 . 93.12(14)    yes
O5 . Zn6 . O2 . 98.86(15)    yes
O7 . Zn6 . C9 . 119.3(2)    yes
O5 . Zn6 . C9 . 124.5(3)    yes
O2 . Zn6 . C9 . 127.2(3)    yes
O8 . Zn7 . O9 . 82.66(14)    yes
O8 . Zn7 . C11 . 108.7(2)    yes
O9 . Zn7 . C11 . 116.9(3)    yes
O8 . Zn7 . O2 . 93.18(15)    yes
O9 . Zn7 . O2 . 98.76(14)    yes
C11 . Zn7 . O2 . 139.7(3)    yes
O9 . Zn8 . O8 . 83.89(14)    yes
O9 . Zn8 . C13 . 112.3(2)    yes
O8 . Zn8 . C13 . 117.2(2)    yes
O9 . Zn8 . O4 . 92.71(15)    yes
O8 . Zn8 . O4 . 98.86(15)    yes
C13 . Zn8 . O4 . 137.2(2)    yes
O10 . Zn9 . O11 . 82.08(14)    yes
O10 . Zn9 . C15 . 111.8(2)    yes
O11 . Zn9 . C15 . 124.7(2)    yes
O10 . Zn9 . O4 . 92.04(14)    yes
O11 . Zn9 . O4 . 98.30(14)    yes
C15 . Zn9 . O4 . 132.2(2)    yes
O11 . Zn10 . O10 . 81.63(13)    yes
O11 . Zn10 . C17 . 114.5(2)    yes
O10 . Zn10 . C17 . 120.8(2)    yes
O11 . Zn10 . O3 . 91.32(14)    yes
O10 . Zn10 . O3 . 96.80(15)    yes
C17 . Zn10 . O3 . 136.0(2)    yes
O12 . Zn11 . O6 . 84.69(13)    yes
O12 . Zn11 . C19 . 115.8(2)    yes
O6 . Zn11 . C19 . 121.1(2)    yes
O12 . Zn11 . O3 . 91.39(14)    yes
O6 . Zn11 . O3 . 99.26(15)    yes
C19 . Zn11 . O3 . 131.7(2)    yes


_iucr_refine_instructions_details
;
#
# Punched on 08/06/16 at 18:27:13
#
#LIST     12                                                                    
BLOCK SCALE X'S  U'S 
CONT ENANTIO 
RIDE C   (   1,X'S) H   (  11,X'S) H   (  12,X'S) 
RIDE C   (   2,X'S) H   (  21,X'S) H   (  22,X'S) H   (  23,X'S) 
RIDE C   (   3,X'S) H   (  32,X'S) H   (  31,X'S) 
RIDE C   (   4,X'S) H   (  41,X'S) H   (  42,X'S) H   (  43,X'S) 
RIDE C   (   5,X'S) H   (  52,X'S) H   (  51,X'S) 
RIDE C   (   6,X'S) H   (  61,X'S) H   (  62,X'S) H   (  63,X'S) 
RIDE C   (   7,X'S) H   (  71,X'S) H   (  72,X'S) 
RIDE C   (   8,X'S) H   (  81,X'S) H   (  82,X'S) H   (  83,X'S) 
RIDE C   (   9,X'S) H   (  92,X'S) H   (  91,X'S) 
RIDE C   (  10,X'S) H   ( 101,X'S) H   ( 102,X'S) H   ( 103,X'S) 
RIDE C   (  11,X'S) H   ( 111,X'S) H   ( 112,X'S) 
RIDE C   (  12,X'S) H   ( 121,X'S) H   ( 122,X'S) H   ( 123,X'S) 
RIDE C   (  13,X'S) H   ( 132,X'S) H   ( 131,X'S) 
RIDE C   (  14,X'S) H   ( 141,X'S) H   ( 142,X'S) H   ( 143,X'S) 
RIDE C   (  15,X'S) H   ( 151,X'S) H   ( 152,X'S) 
RIDE C   (  16,X'S) H   ( 161,X'S) H   ( 162,X'S) H   ( 163,X'S) 
RIDE C   (  17,X'S) H   ( 172,X'S) H   ( 171,X'S) 
RIDE C   (  18,X'S) H   ( 181,X'S) H   ( 182,X'S) H   ( 183,X'S) 
RIDE C   (  19,X'S) H   ( 191,X'S) H   ( 192,X'S) 
RIDE C   (  20,X'S) H   ( 201,X'S) H   ( 202,X'S) H   ( 203,X'S) 
RIDE C   (  22,X'S) H   ( 221,X'S) 
RIDE C   (  23,X'S) H   ( 231,X'S) 
RIDE C   (  24,X'S) H   ( 241,X'S) 
RIDE C   (  25,X'S) H   ( 251,X'S) 
RIDE C   (  26,X'S) H   ( 261,X'S) 
RIDE C   (  27,X'S) H   ( 271,X'S) 
RIDE C   (  29,X'S) H   ( 291,X'S) 
RIDE C   (  30,X'S) H   ( 301,X'S) 
RIDE C   (  31,X'S) H   ( 311,X'S) 
RIDE C   (  32,X'S) H   ( 321,X'S) 
RIDE C   (  34,X'S) H   ( 341,X'S) 
RIDE C   (  35,X'S) H   ( 351,X'S) 
RIDE C   (  36,X'S) H   ( 361,X'S) 
RIDE C   (  37,X'S) H   ( 371,X'S) 
RIDE C   (  38,X'S) H   ( 381,X'S) 
RIDE C   (  40,X'S) H   ( 401,X'S) 
RIDE C   (  41,X'S) H   ( 411,X'S) 
RIDE C   (  42,X'S) H   ( 421,X'S) 
RIDE C   (  43,X'S) H   ( 431,X'S) 
RIDE C   (  44,X'S) H   ( 441,X'S) 
RIDE C   (  46,X'S) H   ( 461,X'S) 
RIDE C   (  47,X'S) H   ( 471,X'S) 
RIDE C   (  48,X'S) H   ( 481,X'S) 
RIDE C   (  49,X'S) H   ( 491,X'S) 
RIDE C   (  50,X'S) H   ( 501,X'S) 
RIDE C   (  52,X'S) H   ( 521,X'S) 
RIDE C   (  53,X'S) H   ( 531,X'S) 
RIDE C   (  54,X'S) H   ( 541,X'S) 
RIDE C   (  55,X'S) H   ( 551,X'S) 
RIDE C   (  56,X'S) H   ( 561,X'S) 
RIDE C   (  58,X'S) H   ( 581,X'S) 
RIDE C   (  59,X'S) H   ( 591,X'S) 
RIDE C   (  60,X'S) H   ( 601,X'S) 
RIDE C   (  61,X'S) H   ( 611,X'S) 
RIDE C   (  62,X'S) H   ( 621,X'S) 
RIDE C   (  64,X'S) H   ( 641,X'S) 
RIDE C   (  65,X'S) H   ( 651,X'S) 
RIDE C   (  66,X'S) H   ( 661,X'S) 
RIDE C   (  67,X'S) H   ( 671,X'S) 
RIDE C   (  68,X'S) H   ( 681,X'S) 
END                                                                             
#
# Punched on 08/06/16 at 18:27:13
#
#LIST     16                                                                    
NO 
REM   HREST   START (DO NOT REMOVE THIS LINE) 
REM   HREST   END (DO NOT REMOVE THIS LINE) 
SAME C(36) C(37) C(38) C(33) C(34) C(35) AND 
CONT C(37) C(38) C(33) C(34) C(35) C(36) AND 
CONT C(38) C(33) C(34) C(35) C(36) C(37) AND 
CONT C(33) C(34) C(35) C(36) C(37) C(38) AND 
CONT C(34) C(35) C(36) C(37) C(38) C(33) AND 
CONT C(35) C(36) C(37) C(38) C(33) C(34) 
SAME P(2) C(33) C(38) C(37) C(36) AND 
CONT P(2) C(33) C(34) C(35) C(36) 
DELU 0.015 C(36) C(37) C(38) C(33) C(34) C(35) P(2) AND 
CONT C(37) C(38) C(33) C(34) C(35) C(36) P(2) AND 
CONT C(38) C(33) C(34) C(35) C(36) C(37) P(2) AND 
CONT C(33) C(34) C(35) C(36) C(37) C(38) P(2) AND 
CONT C(34) C(35) C(36) C(37) C(38) C(33) P(2) AND 
CONT C(35) C(36) C(37) C(38) C(33) C(34) P(2) 
SIMU 0.015 C(36) C(37) C(38) C(33) C(34) C(35) P(2) AND 
CONT C(37) C(38) C(33) C(34) C(35) C(36) P(2) AND 
CONT C(38) C(33) C(34) C(35) C(36) C(37) P(2) AND 
CONT C(33) C(34) C(35) C(36) C(37) C(38) P(2) AND 
CONT C(34) C(35) C(36) C(37) C(38) C(33) P(2) AND 
CONT C(35) C(36) C(37) C(38) C(33) C(34) P(2) 
PLANAR 0.010000 C(36) C(37) C(38) C(33) C(34) C(35) P(2) 
SAME C(54) C(55) C(56) C(51) C(52) C(53) AND 
CONT C(55) C(56) C(51) C(52) C(53) C(54) AND 
CONT C(56) C(51) C(52) C(53) C(54) C(55) AND 
CONT C(51) C(52) C(53) C(54) C(55) C(56) AND 
CONT C(52) C(53) C(54) C(55) C(56) C(51) AND 
CONT C(53) C(54) C(55) C(56) C(51) C(52) 
SAME P(3) C(51) C(56) C(55) C(54) AND 
CONT P(3) C(51) C(52) C(53) C(54) 
DELU 0.015 C(54) C(55) C(56) C(51) C(52) C(53) P(3) AND 
CONT C(55) C(56) C(51) C(52) C(53) C(54) P(3) AND 
CONT C(56) C(51) C(52) C(53) C(54) C(55) P(3) AND 
CONT C(51) C(52) C(53) C(54) C(55) C(56) P(3) AND 
CONT C(52) C(53) C(54) C(55) C(56) C(51) P(3) AND 
CONT C(53) C(54) C(55) C(56) C(51) C(52) P(3) 
SIMU 0.015 C(54) C(55) C(56) C(51) C(52) C(53) P(3) AND 
CONT C(55) C(56) C(51) C(52) C(53) C(54) P(3) AND 
CONT C(56) C(51) C(52) C(53) C(54) C(55) P(3) AND 
CONT C(51) C(52) C(53) C(54) C(55) C(56) P(3) AND 
CONT C(52) C(53) C(54) C(55) C(56) C(51) P(3) AND 
CONT C(53) C(54) C(55) C(56) C(51) C(52) P(3) 
PLANAR 0.010000 C(54) C(55) C(56) C(51) C(52) C(53) P(3) 
END                                                                             
;

# Manually omitted reflections

loop_
_oxford_refln_omitted_index_h
_oxford_refln_omitted_index_k
_oxford_refln_omitted_index_l
_oxford_refln_omitted_flag
_oxford_refln_omitted_details
   0   2   2  x   .
   2   0   2  x   .
   2   2   0  x   .
   0   2  -2  x   .


_vrf_STRVA01_ALERT_4_C
; 
PROBLEM: Flack test results are ambiguous.
RESPONSE: 
A racemix mixture is apparently present in the structure, the approximately 
spherical shape may allow either enantiomer to co-crystallise. 
We do not attempt to isolate a single enantiomer.
; 
