# Supplementary material for: Simple phosphinate ligands access zinc clusters identified in the synthesis of zinc oxide nanoparticles
Source: Nat Commun. 2016 Oct 13;7:13008. doi: 10.1038/ncomms13008 (PMC5065624; doi:10.1038/ncomms13008)
Supplement: Supplementary Data 2 — crystallographic information files for structure 2B [file ncomms13008-s3.cif]

data_1A
_audit_creation_date        "2015-06-15"
_audit_creation_method CRYSTALS_ver_14.61

_oxford_structure_analysis_title  'xcalibur in W:\Seb Pike\SC X-ra At 16:54 on '
_chemical_name_systematic         'Zn4Et4(DPPA)4'
_chemical_melting_point           '.'

_cell_length_a                    24.3886(5)
_cell_length_b                    10.1308(2)
_cell_length_c                    23.8034(5)
_cell_angle_alpha                 90
_cell_angle_beta                  110.684(2)
_cell_angle_gamma                 90
_cell_volume                      5502.16(12)
 
_symmetry_cell_setting            'monoclinic' 
_symmetry_space_group_name_H-M    'C 1 2/c 1 ' 
_symmetry_space_group_name_Hall   '-C 2yc' 
loop_
 _symmetry_equiv_pos_as_xyz
 'x,y,z'
 '-x,-y,-z'
 'x+1/2,y+1/2,z'
 '-x+1/2,-y+1/2,-z'
 '-x,y,-z+1/2'
 'x,-y,z+1/2'
 '-x+1/2,y+1/2,-z+1/2'
 'x+1/2,-y+1/2,z+1/2'

loop_
_atom_type_symbol
_atom_type_scat_dispersion_real
_atom_type_scat_dispersion_imag
_atom_type_scat_Cromer_Mann_a1
_atom_type_scat_Cromer_Mann_b1
_atom_type_scat_Cromer_Mann_a2
_atom_type_scat_Cromer_Mann_b2
_atom_type_scat_Cromer_Mann_a3
_atom_type_scat_Cromer_Mann_b3
_atom_type_scat_Cromer_Mann_a4
_atom_type_scat_Cromer_Mann_b4
_atom_type_scat_Cromer_Mann_c
_atom_type_scat_source  
 C       0.0033   0.0016   2.3100  20.8439   1.0200  10.2075   1.5886   0.5687
   0.8650  51.6512   0.2156 'International Tables Vol C 4.2.6.8 and 6.1.1.4'
 H       0.0000   0.0000   0.4930  10.5109   0.3229  26.1257   0.1402   3.1424
   0.0408  57.7998   0.0030 'International Tables Vol C 4.2.6.8 and 6.1.1.4'
 O       0.0106   0.0060   3.0485  13.2771   2.2868   5.7011   1.5463   0.3239
   0.8670  32.9089   0.2508 'International Tables Vol C 4.2.6.8 and 6.1.1.4'
 P       0.1023   0.0942   6.4345   1.9067   4.1791  27.1570   1.7800   0.5260
   1.4908  68.1645   1.1149 'International Tables Vol C 4.2.6.8 and 6.1.1.4'
 Zn      0.2839   1.4301  14.0743   3.2655   7.0318   0.2333   5.1652  10.3163
   2.4100  58.7097   1.3041 'International Tables Vol C 4.2.6.8 and 6.1.1.4'
 
 
_cell_formula_units_Z                    4

# Given Formula = C56 H60 O8 P4 Zn4 
# Dc =      1.74 Fooo =   2560.00 Mu =     19.05 M =    719.34
# Found Formula = C56 H60 O8 P4 Zn4 
# Dc =      1.50 FOOO =   2560.00 Mu =     18.92 M =    623.25

_chemical_formula_sum             'C56 H60 O8 P4 Zn4'
_chemical_formula_moiety          'C56 H60 O8 P4 Zn4'
_chemical_compound_source         'RCS1 312 Imperial College London'
_chemical_formula_weight           1246.50
 
 
_cell_measurement_reflns_used         6282
_cell_measurement_theta_min              3
_cell_measurement_theta_max             28
_cell_measurement_temperature          173
 
_exptl_crystal_description        'block' 
_exptl_crystal_colour             'colourless' 
_exptl_crystal_size_min           0.120 
_exptl_crystal_size_mid           0.150 
_exptl_crystal_size_max           0.150 
 
_exptl_crystal_density_diffrn     1.505 
_exptl_crystal_density_meas       ? 
_exptl_crystal_density_method     'not measured' 
# Non-dispersive F(000): 
_exptl_crystal_F_000              2560 
_exptl_absorpt_coefficient_mu     1.892 
 
# Sheldrick geometric approximatio 0.75 0.80 
_exptl_absorpt_correction_type    multi-scan 
_exptl_absorpt_process_details    'CrysAlisPro, (Agilent, 2011)' 
_exptl_absorpt_correction_T_min   0.72 
_exptl_absorpt_correction_T_max   0.80 
_diffrn_measurement_device_type   'Oxford Diffraction SuperNova' 
_diffrn_measurement_device        'Area' 
_diffrn_radiation_monochromator   'graphite' 
_diffrn_radiation_type            'Mo K\a'
_diffrn_radiation_wavelength           0.71073
_diffrn_measurement_method        \w 
 
# If a reference occurs more than once, delete the author 
# and date from subsequent references. 
_computing_data_collection        'SuperNova, (Oxford Diffraction, 2010)' 
_computing_cell_refinement        'CrysAlisPro, (Agilent, 2011)' 
_computing_data_reduction         'CrysAlisPro, (Agilent, 2011)' 
_computing_structure_solution     'SIR92 (Altomare et al., 1994)' 
_computing_structure_refinement   'CRYSTALS (Betteridge et al., 2003)' 
_computing_publication_material   'CRYSTALS (Betteridge et al., 2003)' 
_computing_molecular_graphics     'CAMERON (Watkin et al., 1996)' 
 
_diffrn_standards_interval_time   . 
_diffrn_standards_interval_count  . 
_diffrn_standards_number          0 
_diffrn_standards_decay_%         ? 
 
_diffrn_ambient_temperature        173
_diffrn_reflns_number             15051 
_reflns_number_total              5438 
_diffrn_reflns_av_R_equivalents   0.025 
# Number of reflections with Friedels Law is 5438 
# Theoretical number of reflections is about 11249 
 
 
_diffrn_reflns_theta_min          2.200 
_diffrn_reflns_theta_max          26.369 
_diffrn_measured_fraction_theta_max 0.964 
 
_diffrn_reflns_theta_full         25.050 
_diffrn_measured_fraction_theta_full 0.981 
 
 
_diffrn_reflns_limit_h_min        -30 
_diffrn_reflns_limit_h_max        21 
_diffrn_reflns_limit_k_min        -12 
_diffrn_reflns_limit_k_max        12 
_diffrn_reflns_limit_l_min        -26 
_diffrn_reflns_limit_l_max        29 
_reflns_limit_h_min               -30 
_reflns_limit_h_max               28 
_reflns_limit_k_min               0 
_reflns_limit_k_max               12 
_reflns_limit_l_min               0 
_reflns_limit_l_max               29 
 
_oxford_diffrn_Wilson_B_factor    1.43 
_oxford_diffrn_Wilson_scale       0.72 
 
_atom_sites_solution_primary      direct #heavy,direct,difmap,geom,iterative
# _atom_sites_solution_secondary  difmap
_atom_sites_solution_hydrogens    difmap
 
_refine_diff_density_min          -0.47 
_refine_diff_density_max          0.69 
 
 
# The current dictionary definitions do not cover the 
# situation where the reflections used for refinement were 
# selected by a user-defined sigma threshold 
 
 
# The values actually used during refinement 
_oxford_reflns_threshold_expression_ref     I>-3.0\s(I)
_refine_ls_number_reflns          5419 
_refine_ls_number_restraints      0 
_refine_ls_number_parameters      325 
_oxford_refine_ls_R_factor_ref    0.0374 
_refine_ls_wR_factor_ref          0.0653 
_refine_ls_goodness_of_fit_ref    0.9733 
_refine_ls_shift/su_max           0.0022074 
_refine_ls_shift/su_mean          0.0000445 
 
 
# The values computed with all filters except I/sigma 
_oxford_reflns_number_all         5419 
_refine_ls_R_factor_all           0.0374 
_refine_ls_wR_factor_all          0.0653 
 
# The values computed with a 2 sigma cutoff - a la SHELX 
_reflns_threshold_expression      I>2.0\s(I)
_reflns_number_gt                 4663 
_refine_ls_R_factor_gt            0.0295 
_refine_ls_wR_factor_gt           0.0618 
 
# choose from: rm (reference molecule of known chirality), 
# ad (anomolous dispersion - Flack), rmad (rm and ad), 
# syn (from synthesis), unk (unknown) or . (not applicable). 
_chemical_absolute_configuration  '.' 
 
 
_refine_ls_structure_factor_coef  Fsqd 
_refine_ls_matrix_type            full
_refine_ls_hydrogen_treatment     constr         #undef, noref, refall,
                                                 # refxyz, refU, constr or mixed
_refine_ls_weighting_scheme       calc 
_refine_ls_weighting_details 
;
 Method= Modified Sheldrick 
 w=1/[\s^2^(F^2^) + ( 0.02P)^2^ +13.98P] 
 ,where P=(max(Fo^2^,0) + 2Fc^2^)/3 
;
# Insert your own references if required - in alphabetical order 
_publ_section_references 
; 
Altomare, A., Cascarano, G., Giacovazzo, C., Guagliardi, A., Burla, M.C., 
Polidori, G. & Camalli, M. (1994). J. Appl. Cryst. 27, 435. 
 
Betteridge, P.W., Carruthers, J.R., Cooper, R.I., 
Prout, K. & Watkin, D.J. (2003). J. Appl. Cryst. 36, 1487. 
 
Agilent (2011). CrysAlisPro. 
 
Oxford Diffraction, (2010). Supernova User Manual. 
 
Watkin, D.J., Prout, C.K. & Pearce, L.J. (1996). CAMERON, Chemical 
Crystallography Laboratory, Oxford, UK. 
; 

# Uequiv = arithmetic mean of Ui i.e. Ueqiv = (U1+U2+U3)/3

# Replace last . with number of unfound hydrogen atoms attached to an atom.

# ..._refinement_flags_... 
# . no refinement constraints           S special position constraint on site
# G rigid group refinement of site      R riding atom
# D distance or angle restraint on site T thermal displacement constraints
# U Uiso or Uij restraint (rigid bond)  P partial occupancy constraint


loop_
_atom_site_label
_atom_site_type_symbol
_atom_site_fract_x
_atom_site_fract_y
_atom_site_fract_z
_atom_site_U_iso_or_equiv
_atom_site_occupancy
_atom_site_adp_type
_atom_site_refinement_flags_posn
_atom_site_refinement_flags_adp
_atom_site_refinement_flags_occupancy
_atom_site_disorder_assembly
_atom_site_disorder_group
_atom_site_attached_hydrogens
C1 C 0.61198(11) 1.0024(2) 0.30116(12) 0.0271 1.0000 Uani . . . . . . 
C2 C 0.65538(12) 1.0075(3) 0.36619(12) 0.0347 1.0000 Uani . . . . . . 
C3 C 0.49498(13) 0.2427(3) 0.36169(13) 0.0362 1.0000 Uani . . . . . . 
C4 C 0.5052(2) 0.2731(4) 0.42683(17) 0.0731 1.0000 Uani . . . . . . 
C5 C 0.65793(10) 0.4573(2) 0.25045(10) 0.0200 1.0000 Uani . . . . . . 
C6 C 0.69335(11) 0.5404(3) 0.23191(12) 0.0288 1.0000 Uani . . . . . . 
C7 C 0.72864(12) 0.4893(3) 0.20269(13) 0.0380 1.0000 Uani . . . . . . 
C8 C 0.72825(13) 0.3559(3) 0.19125(14) 0.0416 1.0000 Uani . . . . . . 
C9 C 0.69244(13) 0.2733(3) 0.20864(14) 0.0415 1.0000 Uani . . . . . . 
C10 C 0.65789(12) 0.3228(3) 0.23866(13) 0.0307 1.0000 Uani . . . . . . 
C11 C 0.65521(10) 0.4870(2) 0.36920(11) 0.0205 1.0000 Uani . . . . . . 
C12 C 0.69538(12) 0.5795(3) 0.40329(12) 0.0336 1.0000 Uani . . . . . . 
C13 C 0.72869(12) 0.5526(3) 0.46271(13) 0.0398 1.0000 Uani . . . . . . 
C14 C 0.72190(12) 0.4353(3) 0.48820(12) 0.0380 1.0000 Uani . . . . . . 
C15 C 0.68198(12) 0.3431(3) 0.45498(12) 0.0340 1.0000 Uani . . . . . . 
C16 C 0.64890(11) 0.3681(2) 0.39546(11) 0.0252 1.0000 Uani . . . . . . 
C17 C 0.57358(10) 0.7434(2) 0.13086(10) 0.0216 1.0000 Uani . . . . . . 
C18 C 0.61022(11) 0.8501(3) 0.15444(11) 0.0275 1.0000 Uani . . . . . . 
C19 C 0.66252(12) 0.8631(3) 0.14440(13) 0.0340 1.0000 Uani . . . . . . 
C20 C 0.67755(12) 0.7726(3) 0.10904(13) 0.0387 1.0000 Uani . . . . . . 
C21 C 0.64110(13) 0.6678(3) 0.08482(14) 0.0405 1.0000 Uani . . . . . . 
C22 C 0.58946(12) 0.6524(3) 0.09560(12) 0.0309 1.0000 Uani . . . . . . 
C23 C 0.45018(10) 0.7770(2) 0.07271(11) 0.0225 1.0000 Uani . . . . . . 
C24 C 0.44985(12) 0.9086(3) 0.05556(12) 0.0315 1.0000 Uani . . . . . . 
C25 C 0.41068(13) 0.9510(3) 0.00098(13) 0.0401 1.0000 Uani . . . . . . 
C26 C 0.37225(13) 0.8627(3) -0.03671(14) 0.0462 1.0000 Uani . . . . . . 
C27 C 0.37203(14) 0.7328(3) -0.02026(14) 0.0497 1.0000 Uani . . . . . . 
C28 C 0.41114(12) 0.6894(3) 0.03436(12) 0.0358 1.0000 Uani . . . . . . 
O1 O 0.60743(7) 0.66548(16) 0.28240(8) 0.0255 1.0000 Uani . . . . . . 
O2 O 0.55877(6) 0.43503(16) 0.27290(7) 0.0188 1.0000 Uani . . . . . . 
O3 O 0.50334(7) 0.80731(16) 0.19316(7) 0.0194 1.0000 Uani . . . . . . 
O4 O 0.49432(8) 0.57515(16) 0.14695(7) 0.0260 1.0000 Uani . . . . . . 
P1 P 0.61426(3) 0.51984(6) 0.29147(3) 0.0176 1.0000 Uani . . . . . . 
P2 P 0.50460(3) 0.71938(6) 0.14117(3) 0.0182 1.0000 Uani . . . . . . 
Zn1 Zn 0.567503(12) 0.83623(3) 0.278077(12) 0.0188 1.0000 Uani . . . . . . 
Zn2 Zn 0.498214(12) 0.40112(3) 0.315116(12) 0.0200 1.0000 Uani . . . . . . 
H11 H 0.6336 1.0164 0.2743 0.0345 1.0000 Uiso R . . . . . 
H12 H 0.5815 1.0758 0.2961 0.0347 1.0000 Uiso R . . . . . 
H31 H 0.5256 0.1822 0.3606 0.0456 1.0000 Uiso R . . . . . 
H32 H 0.4575 0.1999 0.3447 0.0452 1.0000 Uiso R . . . . . 
H61 H 0.6928 0.6297 0.2397 0.0343 1.0000 Uiso R . . . . . 
H71 H 0.7527 0.5456 0.1910 0.0456 1.0000 Uiso R . . . . . 
H81 H 0.7529 0.3226 0.1716 0.0501 1.0000 Uiso R . . . . . 
H91 H 0.6915 0.1840 0.1998 0.0527 1.0000 Uiso R . . . . . 
H101 H 0.6344 0.2667 0.2511 0.0370 1.0000 Uiso R . . . . . 
H121 H 0.7001 0.6590 0.3858 0.0414 1.0000 Uiso R . . . . . 
H131 H 0.7558 0.6142 0.4844 0.0486 1.0000 Uiso R . . . . . 
H141 H 0.7442 0.4178 0.5284 0.0459 1.0000 Uiso R . . . . . 
H151 H 0.6775 0.2623 0.4717 0.0416 1.0000 Uiso R . . . . . 
H161 H 0.6221 0.3053 0.3730 0.0302 1.0000 Uiso R . . . . . 
H181 H 0.5995 0.9138 0.1762 0.0325 1.0000 Uiso R . . . . . 
H191 H 0.6872 0.9331 0.1609 0.0415 1.0000 Uiso R . . . . . 
H201 H 0.7128 0.7820 0.1014 0.0477 1.0000 Uiso R . . . . . 
H211 H 0.6509 0.6067 0.0609 0.0493 1.0000 Uiso R . . . . . 
H221 H 0.5651 0.5813 0.0789 0.0370 1.0000 Uiso R . . . . . 
H241 H 0.4766 0.9671 0.0807 0.0388 1.0000 Uiso R . . . . . 
H251 H 0.4108 1.0390 -0.0104 0.0490 1.0000 Uiso R . . . . . 
H261 H 0.3462 0.8911 -0.0743 0.0552 1.0000 Uiso R . . . . . 
H271 H 0.3457 0.6732 -0.0455 0.0591 1.0000 Uiso R . . . . . 
H281 H 0.4113 0.6007 0.0456 0.0438 1.0000 Uiso R . . . . . 
H22 H 0.6805 0.9338 0.3747 0.0521 1.0000 Uiso R . . . . . 
H21 H 0.6342 1.0094 0.3927 0.0535 1.0000 Uiso R . . . . . 
H23 H 0.6782 1.0858 0.3716 0.0531 1.0000 Uiso R . . . . . 
H41 H 0.5033 0.1938 0.4478 0.1087 1.0000 Uiso R . . . . . 
H42 H 0.5413 0.3169 0.4455 0.1097 1.0000 Uiso R . . . . . 
H43 H 0.4741 0.3293 0.4275 0.1091 1.0000 Uiso R . . . . . 
loop_
_atom_site_aniso_label
_atom_site_aniso_U_11
_atom_site_aniso_U_22
_atom_site_aniso_U_33
_atom_site_aniso_U_23
_atom_site_aniso_U_13
_atom_site_aniso_U_12
C1 0.0274(13) 0.0221(12) 0.0321(15) -0.0036(11) 0.0108(12) -0.0071(11) 
C2 0.0290(14) 0.0416(16) 0.0324(15) -0.0171(13) 0.0097(12) -0.0123(13) 
C3 0.0398(16) 0.0293(15) 0.0380(17) 0.0119(13) 0.0119(13) -0.0054(13) 
C4 0.137(4) 0.050(2) 0.057(2) 0.0217(19) 0.065(3) 0.013(2) 
C5 0.0170(11) 0.0248(12) 0.0176(12) 0.0004(10) 0.0052(10) 0.0024(10) 
C6 0.0258(13) 0.0296(14) 0.0333(15) 0.0056(12) 0.0133(12) 0.0038(11) 
C7 0.0311(15) 0.0470(18) 0.0437(18) 0.0142(14) 0.0228(14) 0.0054(14) 
C8 0.0383(16) 0.0529(19) 0.0417(18) 0.0010(15) 0.0242(14) 0.0146(15) 
C9 0.0431(17) 0.0346(16) 0.0515(19) -0.0091(15) 0.0227(15) 0.0091(14) 
C10 0.0291(14) 0.0264(14) 0.0400(16) -0.0007(12) 0.0165(13) 0.0011(12) 
C11 0.0138(11) 0.0274(13) 0.0204(12) -0.0008(10) 0.0061(10) 0.0016(10) 
C12 0.0306(14) 0.0376(16) 0.0312(15) -0.0006(13) 0.0090(12) -0.0069(13) 
C13 0.0278(14) 0.0562(19) 0.0285(15) -0.0101(14) 0.0013(12) -0.0088(14) 
C14 0.0281(14) 0.061(2) 0.0204(14) 0.0034(14) 0.0025(12) 0.0078(14) 
C15 0.0346(15) 0.0402(16) 0.0267(14) 0.0096(13) 0.0101(12) 0.0069(13) 
C16 0.0229(12) 0.0270(13) 0.0237(13) 0.0022(11) 0.0057(11) 0.0017(11) 
C17 0.0230(12) 0.0266(13) 0.0159(12) 0.0032(10) 0.0078(10) 0.0040(11) 
C18 0.0333(14) 0.0282(14) 0.0239(13) 0.0026(11) 0.0135(12) 0.0011(12) 
C19 0.0289(14) 0.0421(16) 0.0303(15) 0.0074(13) 0.0097(12) -0.0083(13) 
C20 0.0282(14) 0.0563(19) 0.0387(17) 0.0153(15) 0.0207(13) 0.0087(14) 
C21 0.0444(17) 0.0465(18) 0.0403(17) -0.0007(15) 0.0268(15) 0.0091(15) 
C22 0.0340(15) 0.0339(15) 0.0285(14) -0.0053(12) 0.0155(12) -0.0008(12) 
C23 0.0225(12) 0.0301(13) 0.0167(12) 0.0015(10) 0.0091(10) 0.0024(11) 
C24 0.0361(15) 0.0287(14) 0.0249(14) 0.0010(12) 0.0047(12) 0.0027(12) 
C25 0.0475(18) 0.0360(16) 0.0328(16) 0.0115(13) 0.0095(14) 0.0089(14) 
C26 0.0364(16) 0.063(2) 0.0282(16) 0.0159(15) -0.0026(13) 0.0032(16) 
C27 0.0438(18) 0.059(2) 0.0302(17) 0.0070(16) -0.0073(14) -0.0159(16) 
C28 0.0370(15) 0.0356(16) 0.0284(15) 0.0038(12) 0.0036(13) -0.0085(13) 
O1 0.0239(9) 0.0210(9) 0.0315(10) 0.0022(8) 0.0097(8) 0.0037(7) 
O2 0.0157(8) 0.0217(8) 0.0185(8) 0.0008(7) 0.0055(7) 0.0002(7) 
O3 0.0192(8) 0.0241(9) 0.0164(8) -0.0006(7) 0.0080(7) 0.0019(7) 
O4 0.0350(10) 0.0214(9) 0.0224(9) 0.0018(7) 0.0112(8) -0.0008(8) 
P1 0.0158(3) 0.0184(3) 0.0184(3) 0.0019(2) 0.0060(2) 0.0016(2) 
P2 0.0209(3) 0.0199(3) 0.0145(3) 0.0011(2) 0.0072(2) 0.0009(3) 
Zn1 0.01908(14) 0.01762(14) 0.01922(15) -0.00082(11) 0.00631(11) -0.00241(11) 
Zn2 0.02262(15) 0.01827(14) 0.01936(15) 0.00263(11) 0.00790(12) -0.00073(12) 

_refine_ls_extinction_method 
    'None'
_oxford_refine_ls_scale 1.242(3) 
loop_
 _geom_bond_atom_site_label_1
 _geom_bond_site_symmetry_1
 _geom_bond_atom_site_label_2
 _geom_bond_site_symmetry_2
 _geom_bond_distance
 _geom_bond_publ_flag
C1 . C2 . 1.537(4)    yes
C1 . Zn1 . 1.973(2)    yes
C1 . H11 . 0.973    no
C1 . H12 . 1.028    no
C2 . H22 . 0.941    no
C2 . H21 . 0.947    no
C2 . H23 . 0.951    no
C3 . C4 . 1.513(4)    yes
C3 . Zn2 . 1.968(3)    yes
C3 . H31 . 0.973    no
C3 . H32 . 0.962    no
C4 . H41 . 0.956    no
C4 . H42 . 0.946    no
C4 . H43 . 0.954    no
C5 . C6 . 1.385(3)    yes
C5 . C10 . 1.391(3)    yes
C5 . P1 . 1.796(2)    yes
C6 . C7 . 1.384(4)    yes
C6 . H61 . 0.924    no
C7 . C8 . 1.378(4)    yes
C7 . H71 . 0.928    no
C8 . C9 . 1.375(4)    yes
C8 . H81 . 0.944    no
C9 . C10 . 1.377(4)    yes
C9 . H91 . 0.927    no
C10 . H101 . 0.927    no
C11 . C12 . 1.391(3)    yes
C11 . C16 . 1.391(3)    yes
C11 . P1 . 1.796(2)    yes
C12 . C13 . 1.387(4)    yes
C12 . H121 . 0.932    no
C13 . C14 . 1.370(4)    yes
C13 . H131 . 0.922    no
C14 . C15 . 1.379(4)    yes
C14 . H141 . 0.936    no
C15 . C16 . 1.384(4)    yes
C15 . H151 . 0.934    no
C16 . H161 . 0.933    no
C17 . C18 . 1.389(3)    yes
C17 . C22 . 1.390(3)    yes
C17 . P2 . 1.800(2)    yes
C18 . C19 . 1.384(4)    yes
C18 . H181 . 0.922    no
C19 . C20 . 1.378(4)    yes
C19 . H191 . 0.924    no
C20 . C21 . 1.374(4)    yes
C20 . H201 . 0.944    no
C21 . C22 . 1.380(4)    yes
C21 . H211 . 0.928    no
C22 . H221 . 0.929    no
C23 . C24 . 1.393(4)    yes
C23 . C28 . 1.384(4)    yes
C23 . P2 . 1.797(2)    yes
C24 . C25 . 1.381(4)    yes
C24 . H241 . 0.926    no
C25 . C26 . 1.374(4)    yes
C25 . H251 . 0.932    no
C26 . C27 . 1.374(4)    yes
C26 . H261 . 0.941    no
C27 . C28 . 1.385(4)    yes
C27 . H271 . 0.929    no
C28 . H281 . 0.937    no
O1 . P1 . 1.4920(17)    yes
O1 . Zn1 . 1.9698(16)    yes
O2 . Zn2 5_655 2.0934(15)    yes
O2 . P1 . 1.5306(16)    yes
O2 . Zn2 . 2.0874(16)    yes
O3 . Zn1 5_655 2.0918(16)    yes
O3 . P2 . 1.5340(17)    yes
O3 . Zn1 . 2.0942(15)    yes
O4 . Zn2 5_655 1.9599(16)    yes
O4 . P2 . 1.4970(17)    yes
P1 . Zn2 5_655 3.2391(6)    yes
Zn2 . Zn2 5_655 3.1318(6)    yes
loop_
 _geom_angle_atom_site_label_1
 _geom_angle_site_symmetry_1
 _geom_angle_atom_site_label_2
 _geom_angle_site_symmetry_2
 _geom_angle_atom_site_label_3
 _geom_angle_site_symmetry_3
 _geom_angle
 _geom_angle_publ_flag
C2 . C1 . Zn1 . 115.12(18)    yes
C2 . C1 . H11 . 108.5    no
Zn1 . C1 . H11 . 108.3    no
C2 . C1 . H12 . 107.9    no
Zn1 . C1 . H12 . 106.3    no
H11 . C1 . H12 . 110.8    no
C1 . C2 . H22 . 110.8    no
C1 . C2 . H21 . 109.1    no
H22 . C2 . H21 . 109.9    no
C1 . C2 . H23 . 109.1    no
H22 . C2 . H23 . 109.1    no
H21 . C2 . H23 . 108.9    no
C4 . C3 . Zn2 . 112.7(2)    yes
C4 . C3 . H31 . 107.8    no
Zn2 . C3 . H31 . 108.3    no
C4 . C3 . H32 . 108.1    no
Zn2 . C3 . H32 . 110.6    no
H31 . C3 . H32 . 109.2    no
C3 . C4 . H41 . 110.1    no
C3 . C4 . H42 . 111.5    no
H41 . C4 . H42 . 111.0    no
C3 . C4 . H43 . 107.1    no
H41 . C4 . H43 . 107.9    no
H42 . C4 . H43 . 109.0    no
C6 . C5 . C10 . 119.2(2)    yes
C6 . C5 . P1 . 120.99(19)    yes
C10 . C5 . P1 . 119.81(19)    yes
C5 . C6 . C7 . 120.1(3)    yes
C5 . C6 . H61 . 118.5    no
C7 . C6 . H61 . 121.5    no
C6 . C7 . C8 . 120.3(3)    yes
C6 . C7 . H71 . 119.4    no
C8 . C7 . H71 . 120.3    no
C7 . C8 . C9 . 119.9(3)    yes
C7 . C8 . H81 . 119.2    no
C9 . C8 . H81 . 120.9    no
C8 . C9 . C10 . 120.3(3)    yes
C8 . C9 . H91 . 119.5    no
C10 . C9 . H91 . 120.2    no
C5 . C10 . C9 . 120.3(3)    yes
C5 . C10 . H101 . 119.5    no
C9 . C10 . H101 . 120.2    no
C12 . C11 . C16 . 119.2(2)    yes
C12 . C11 . P1 . 119.8(2)    yes
C16 . C11 . P1 . 120.93(18)    yes
C11 . C12 . C13 . 120.0(3)    yes
C11 . C12 . H121 . 119.6    no
C13 . C12 . H121 . 120.4    no
C12 . C13 . C14 . 120.2(3)    yes
C12 . C13 . H131 . 119.0    no
C14 . C13 . H131 . 120.8    no
C13 . C14 . C15 . 120.3(3)    yes
C13 . C14 . H141 . 120.0    no
C15 . C14 . H141 . 119.7    no
C14 . C15 . C16 . 120.1(3)    yes
C14 . C15 . H151 . 121.0    no
C16 . C15 . H151 . 118.9    no
C11 . C16 . C15 . 120.1(2)    yes
C11 . C16 . H161 . 119.9    no
C15 . C16 . H161 . 119.9    no
C18 . C17 . C22 . 118.9(2)    yes
C18 . C17 . P2 . 123.29(19)    yes
C22 . C17 . P2 . 117.76(19)    yes
C17 . C18 . C19 . 120.3(3)    yes
C17 . C18 . H181 . 120.1    no
C19 . C18 . H181 . 119.6    no
C18 . C19 . C20 . 120.1(3)    yes
C18 . C19 . H191 . 120.2    no
C20 . C19 . H191 . 119.7    no
C19 . C20 . C21 . 119.9(3)    yes
C19 . C20 . H201 . 120.4    no
C21 . C20 . H201 . 119.7    no
C20 . C21 . C22 . 120.4(3)    yes
C20 . C21 . H211 . 120.2    no
C22 . C21 . H211 . 119.3    no
C17 . C22 . C21 . 120.3(3)    yes
C17 . C22 . H221 . 120.0    no
C21 . C22 . H221 . 119.7    no
C24 . C23 . C28 . 119.3(2)    yes
C24 . C23 . P2 . 120.16(19)    yes
C28 . C23 . P2 . 120.4(2)    yes
C23 . C24 . C25 . 120.2(3)    yes
C23 . C24 . H241 . 119.6    no
C25 . C24 . H241 . 120.2    no
C24 . C25 . C26 . 119.8(3)    yes
C24 . C25 . H251 . 119.9    no
C26 . C25 . H251 . 120.2    no
C25 . C26 . C27 . 120.5(3)    yes
C25 . C26 . H261 . 119.9    no
C27 . C26 . H261 . 119.6    no
C26 . C27 . C28 . 120.1(3)    yes
C26 . C27 . H271 . 120.6    no
C28 . C27 . H271 . 119.3    no
C27 . C28 . C23 . 120.1(3)    yes
C27 . C28 . H281 . 120.4    no
C23 . C28 . H281 . 119.6    no
P1 . O1 . Zn1 . 154.68(11)    yes
Zn2 5_655 O2 . P1 . 126.01(9)    yes
Zn2 5_655 O2 . Zn2 . 97.02(6)    yes
P1 . O2 . Zn2 . 131.09(10)    yes
Zn1 5_655 O3 . P2 . 126.84(9)    yes
Zn1 5_655 O3 . Zn1 . 94.96(6)    yes
P2 . O3 . Zn1 . 129.71(9)    yes
Zn2 5_655 O4 . P2 . 158.29(11)    yes
C11 . P1 . C5 . 105.91(11)    yes
C11 . P1 . O2 . 107.86(10)    yes
C5 . P1 . O2 . 106.18(10)    yes
C11 . P1 . O1 . 108.97(11)    yes
C5 . P1 . O1 . 109.14(11)    yes
O2 . P1 . O1 . 118.11(9)    yes
C11 . P1 . Zn2 5_655 138.34(8)    yes
C5 . P1 . Zn2 5_655 86.79(8)    yes
O1 . P1 . Zn2 5_655 103.50(7)    yes
C17 . P2 . C23 . 105.01(11)    yes
C17 . P2 . O3 . 108.51(10)    yes
C23 . P2 . O3 . 108.91(10)    yes
C17 . P2 . O4 . 109.82(11)    yes
C23 . P2 . O4 . 107.84(11)    yes
O3 . P2 . O4 . 116.16(10)    yes
O3 . Zn1 . O3 5_655 82.78(7)    yes
O3 . Zn1 . C1 . 122.56(9)    yes
O3 5_655 Zn1 . C1 . 117.70(9)    yes
O3 . Zn1 . O1 . 96.58(7)    yes
O3 5_655 Zn1 . O1 . 108.06(7)    yes
C1 . Zn1 . O1 . 121.46(9)    yes
Zn2 5_655 Zn2 . O2 5_655 41.42(4)    yes
Zn2 5_655 Zn2 . O2 . 41.56(4)    yes
O2 5_655 Zn2 . O2 . 79.85(6)    yes
Zn2 5_655 Zn2 . C3 . 125.33(9)    yes
O2 5_655 Zn2 . C3 . 123.58(10)    yes
O2 . Zn2 . C3 . 125.55(10)    yes
Zn2 5_655 Zn2 . O4 5_655 115.19(5)    yes
O2 5_655 Zn2 . O4 5_655 103.55(7)    yes
O2 . Zn2 . O4 5_655 96.16(7)    yes
C3 . Zn2 . O4 5_655 119.33(10)    yes
Zn2 5_655 Zn2 . P1 5_655 62.397(14)    yes
O2 5_655 Zn2 . P1 5_655 22.47(4)    yes
O2 . Zn2 . P1 5_655 96.28(4)    yes
C3 . Zn2 . P1 5_655 123.55(9)    yes
O4 5_655 Zn2 . P1 5_655 86.67(5)    yes


_iucr_refine_instructions_details
;
#
# Punched on 15/06/15 at 17: 7:28
#
#LIST     12                                                                    
BLOCK SCALE X'S  U'S 
RIDE C   (   1,X'S) H   (  11,X'S) H   (  12,X'S) 
RIDE C   (   2,X'S) H   (  22,X'S) H   (  21,X'S) H   (  23,X'S) 
RIDE C   (   3,X'S) H   (  31,X'S) H   (  32,X'S) 
RIDE C   (   4,X'S) H   (  41,X'S) H   (  42,X'S) H   (  43,X'S) 
RIDE C   (   6,X'S) H   (  61,X'S) 
RIDE C   (   7,X'S) H   (  71,X'S) 
RIDE C   (   8,X'S) H   (  81,X'S) 
RIDE C   (   9,X'S) H   (  91,X'S) 
RIDE C   (  10,X'S) H   ( 101,X'S) 
RIDE C   (  12,X'S) H   ( 121,X'S) 
RIDE C   (  13,X'S) H   ( 131,X'S) 
RIDE C   (  14,X'S) H   ( 141,X'S) 
RIDE C   (  15,X'S) H   ( 151,X'S) 
RIDE C   (  16,X'S) H   ( 161,X'S) 
RIDE C   (  18,X'S) H   ( 181,X'S) 
RIDE C   (  19,X'S) H   ( 191,X'S) 
RIDE C   (  20,X'S) H   ( 201,X'S) 
RIDE C   (  21,X'S) H   ( 211,X'S) 
RIDE C   (  22,X'S) H   ( 221,X'S) 
RIDE C   (  24,X'S) H   ( 241,X'S) 
RIDE C   (  25,X'S) H   ( 251,X'S) 
RIDE C   (  26,X'S) H   ( 261,X'S) 
RIDE C   (  27,X'S) H   ( 271,X'S) 
RIDE C   (  28,X'S) H   ( 281,X'S) 
END                                                                             
#
# Punched on 15/06/15 at 17: 7:28
#
#LIST     16                                                                    
NO 
REM   HREST   START (DO NOT REMOVE THIS LINE) 
REM   HREST   END (DO NOT REMOVE THIS LINE) 
END                                                                             
;
