# Supplementary material for: Simple phosphinate ligands access zinc clusters identified in the synthesis of zinc oxide nanoparticles
Source: Nat Commun. 2016 Oct 13;7:13008. doi: 10.1038/ncomms13008 (PMC5065624; doi:10.1038/ncomms13008)
Supplement: Supplementary Data 3 — crystallographic information files for structure 3A [file ncomms13008-s4.cif]

data_2B
_audit_creation_date        "2015-06-17"
_audit_creation_method CRYSTALS_ver_14.61

# start Validation Reply Form 

_vrf_PLAT230_2B 
; 
PROBLEM:  Hirshfeld Test Diff for    O19-C67      9.2 su. 
RESPONSE: Some OMe groups appear to show mild disorder, resulting
in slightly enlarged displacement elipsoids 
; 
  
# end Validation Reply Form 

_oxford_structure_analysis_title  'xcalibur in W:\Seb Pike\SC X-ra At 16:55 on '
_chemical_name_systematic         'Zn4O(DMeOPPA)6'
_chemical_melting_point           .


_cell_length_a                    26.8366(4)
_cell_length_b                    19.6190(3)
_cell_length_c                    18.5191(3)
_cell_angle_alpha                 90
_cell_angle_beta                  94.8530(14)
_cell_angle_gamma                 90
_cell_volume                      9715.49(16)
 
_symmetry_cell_setting            'monoclinic' 
_symmetry_space_group_name_H-M    'P 21/c ' 
_symmetry_space_group_name_Hall   '-P 2ybc' 
loop_
 _symmetry_equiv_pos_as_xyz
 'x,y,z'
 '-x,-y,-z'
 'x,-y+1/2,z+1/2'
 '-x,y+1/2,-z+1/2'

loop_
_atom_type_symbol
_atom_type_scat_dispersion_real
_atom_type_scat_dispersion_imag
_atom_type_scat_Cromer_Mann_a1
_atom_type_scat_Cromer_Mann_b1
_atom_type_scat_Cromer_Mann_a2
_atom_type_scat_Cromer_Mann_b2
_atom_type_scat_Cromer_Mann_a3
_atom_type_scat_Cromer_Mann_b3
_atom_type_scat_Cromer_Mann_a4
_atom_type_scat_Cromer_Mann_b4
_atom_type_scat_Cromer_Mann_c
_atom_type_scat_source  
 C       0.0033   0.0016   2.3100  20.8439   1.0200  10.2075   1.5886   0.5687
   0.8650  51.6512   0.2156 'International Tables Vol C 4.2.6.8 and 6.1.1.4'
 H       0.0000   0.0000   0.4930  10.5109   0.3229  26.1257   0.1402   3.1424
   0.0408  57.7998   0.0030 'International Tables Vol C 4.2.6.8 and 6.1.1.4'
 O       0.0106   0.0060   3.0485  13.2771   2.2868   5.7011   1.5463   0.3239
   0.8670  32.9089   0.2508 'International Tables Vol C 4.2.6.8 and 6.1.1.4'
 P       0.1023   0.0942   6.4345   1.9067   4.1791  27.1570   1.7800   0.5260
   1.4908  68.1645   1.1149 'International Tables Vol C 4.2.6.8 and 6.1.1.4'
 Zn      0.2839   1.4301  14.0743   3.2655   7.0318   0.2333   5.1652  10.3163
   2.4100  58.7097   1.3041 'International Tables Vol C 4.2.6.8 and 6.1.1.4'
 
 
_cell_formula_units_Z                    4

# Given Formula = C98 H100 O25 P6 Zn4 
# Dc =      1.45 Fooo =   4392.00 Mu =     11.49 M =   2125.22
# Found Formula = C98 H100 O25 P6 Zn4 
# Dc =      1.45 FOOO =   4392.00 Mu =     11.49 M =   2125.23

_chemical_formula_sum             'C98 H100 O25 P6 Zn4'
_chemical_formula_moiety          'C98 H100 O25 P6 Zn4'
_chemical_compound_source         'RCS1 312 Imperial College London'
_chemical_formula_weight           2125.23
 
 
_cell_measurement_reflns_used        11610
_cell_measurement_theta_min              3
_cell_measurement_theta_max             28
_cell_measurement_temperature          173
 
_exptl_crystal_description        'block' 
_exptl_crystal_colour             'colourless' 
_exptl_crystal_size_min           0.300 
_exptl_crystal_size_mid           0.400 
_exptl_crystal_size_max           0.400 
 
_exptl_crystal_density_diffrn     1.453 
_exptl_crystal_density_meas       ? 
_exptl_crystal_density_method     'not measured' 
# Non-dispersive F(000): 
_exptl_crystal_F_000              4392 
_exptl_absorpt_coefficient_mu     1.149 
 
# Sheldrick geometric approximatio 0.63 0.71 
_exptl_absorpt_correction_type    multi-scan 
_exptl_absorpt_process_details    'CrysAlisPro, (Agilent, 2011)' 
_exptl_absorpt_correction_T_min   0.66 
_exptl_absorpt_correction_T_max   0.71 
_diffrn_measurement_device_type   'Oxford Diffraction SuperNova' 
_diffrn_measurement_device        'Area' 
_diffrn_radiation_monochromator   'graphite' 
_diffrn_radiation_type            'Mo K\a'
_diffrn_radiation_wavelength           0.71073
_diffrn_measurement_method        \w 
 
# If a reference occurs more than once, delete the author 
# and date from subsequent references. 
_computing_data_collection        'SuperNova, (Oxford Diffraction, 2010)' 
_computing_cell_refinement        'CrysAlisPro, (Agilent, 2011)' 
_computing_data_reduction         'CrysAlisPro, (Agilent, 2011)' 
_computing_structure_solution     'Superflip (Palatinus & Chapuis, 2007)' 
_computing_structure_refinement   'CRYSTALS (Betteridge et al., 2003)' 
_computing_publication_material   'CRYSTALS (Betteridge et al., 2003)' 
_computing_molecular_graphics     'CAMERON (Watkin et al., 1996)' 
 
_diffrn_standards_interval_time   . 
_diffrn_standards_interval_count  . 
_diffrn_standards_number          0 
_diffrn_standards_decay_%         ? 
 
_diffrn_ambient_temperature        173
_diffrn_reflns_number             32119 
_reflns_number_total              17025 
_diffrn_reflns_av_R_equivalents   0.022 
# Number of reflections with Friedels Law is 17025 
# Theoretical number of reflections is about 34329 
 
 
_diffrn_reflns_theta_min          2.351 
_diffrn_reflns_theta_max          25.027 
_diffrn_measured_fraction_theta_max 0.993 
 
_diffrn_reflns_theta_full         25.027 
_diffrn_measured_fraction_theta_full 0.993 
 
 
_diffrn_reflns_limit_h_min        -22 
_diffrn_reflns_limit_h_max        31 
_diffrn_reflns_limit_k_min        -23 
_diffrn_reflns_limit_k_max        15 
_diffrn_reflns_limit_l_min        -22 
_diffrn_reflns_limit_l_max        21 
_reflns_limit_h_min               -31 
_reflns_limit_h_max               31 
_reflns_limit_k_min               0 
_reflns_limit_k_max               23 
_reflns_limit_l_min               0 
_reflns_limit_l_max               22 
 
_oxford_diffrn_Wilson_B_factor    1.63 
_oxford_diffrn_Wilson_scale       0.69 
 
_atom_sites_solution_primary      Other  #heavy,direct,difmap,geom,iterative
# _atom_sites_solution_secondary  difmap
_atom_sites_solution_hydrogens    difmap
 
_refine_diff_density_min          -0.74 
_refine_diff_density_max          1.35 
 
 
# The current dictionary definitions do not cover the 
# situation where the reflections used for refinement were 
# selected by a user-defined sigma threshold 
 
 
# The values actually used during refinement 
_oxford_reflns_threshold_expression_ref     I>-3.0\s(I)
_refine_ls_number_reflns          16957 
_refine_ls_number_restraints      0 
_refine_ls_number_parameters      1198 
_oxford_refine_ls_R_factor_ref    0.0599 
_refine_ls_wR_factor_ref          0.0980 
_refine_ls_goodness_of_fit_ref    1.0132 
_refine_ls_shift/su_max           0.0014294 
_refine_ls_shift/su_mean          0.0000555 
 
 
# The values computed with all filters except I/sigma 
_oxford_reflns_number_all         16959 
_refine_ls_R_factor_all           0.0599 
_refine_ls_wR_factor_all          0.0981 
 
# The values computed with a 2 sigma cutoff - a la SHELX 
_reflns_threshold_expression      I>2.0\s(I)
_reflns_number_gt                 12950 
_refine_ls_R_factor_gt            0.0386 
_refine_ls_wR_factor_gt           0.0844 
 
# choose from: rm (reference molecule of known chirality), 
# ad (anomolous dispersion - Flack), rmad (rm and ad), 
# syn (from synthesis), unk (unknown) or . (not applicable). 
_chemical_absolute_configuration  '.' 
 
 
_refine_ls_structure_factor_coef  Fsqd 
_refine_ls_matrix_type            full
_refine_ls_hydrogen_treatment     constr         #undef, noref, refall,
                                                 # refxyz, refU, constr or mixed
_refine_ls_weighting_scheme       calc 
_refine_ls_weighting_details 
;
 Method= Modified Sheldrick 
 w=1/[\s^2^(F^2^) + ( 0.03P)^2^ +17.73P] 
 ,where P=(max(Fo^2^,0) + 2Fc^2^)/3 
;
# Insert your own references if required - in alphabetical order 
_publ_section_references 
; 
Betteridge, P.W., Carruthers, J.R., Cooper, R.I., 
Prout, K. & Watkin, D.J. (2003). J. Appl. Cryst. 36, 1487. 
 
Agilent (2011). CrysAlisPro. 
 
Oxford Diffraction, (2010). Supernova User Manual. 
 
Palatinus, L. & Chapuis, G. (2007). J. Appl. Cryst. 40, 786-790. 
 
Watkin, D.J., Prout, C.K. & Pearce, L.J. (1996). CAMERON, Chemical 
Crystallography Laboratory, Oxford, UK. 
; 

# Uequiv = arithmetic mean of Ui i.e. Ueqiv = (U1+U2+U3)/3

# Replace last . with number of unfound hydrogen atoms attached to an atom.

# ..._refinement_flags_... 
# . no refinement constraints           S special position constraint on site
# G rigid group refinement of site      R riding atom
# D distance or angle restraint on site T thermal displacement constraints
# U Uiso or Uij restraint (rigid bond)  P partial occupancy constraint


loop_
_atom_site_label
_atom_site_type_symbol
_atom_site_fract_x
_atom_site_fract_y
_atom_site_fract_z
_atom_site_U_iso_or_equiv
_atom_site_occupancy
_atom_site_adp_type
_atom_site_refinement_flags_posn
_atom_site_refinement_flags_adp
_atom_site_refinement_flags_occupancy
_atom_site_disorder_assembly
_atom_site_disorder_group
_atom_site_attached_hydrogens
C92 C 0.0186(3) 0.3880(4) 0.1215(3) 0.0979 1.0000 Uani . . . . . . 
C93 C -0.0270(3) 0.4003(4) 0.0809(3) 0.0958 1.0000 Uani . . . . . . 
C94 C -0.0450(2) 0.4653(3) 0.0689(3) 0.0742 1.0000 Uani . . . . . . 
C95 C -0.0174(2) 0.5195(3) 0.1010(3) 0.0754 1.0000 Uani . . . . . . 
C96 C 0.0263(2) 0.5066(4) 0.1406(3) 0.0741 1.0000 Uani . . . . . . 
C97 C 0.0449(3) 0.4421(4) 0.1500(3) 0.0884 1.0000 Uani . . . . . . 
C98 C -0.0369(3) 0.5901(3) 0.0886(4) 0.1119 1.0000 Uani . . . . . . 
C85 C 0.5343(2) 0.6033(4) 1.0343(3) 0.0954 1.0000 Uani . . . . . . 
C86 C 0.54202(18) 0.5923(3) 1.1146(3) 0.0688 1.0000 Uani . . . . . . 
C87 C 0.5435(2) 0.6478(4) 1.1618(5) 0.0931 1.0000 Uani . . . . . . 
C88 C 0.5547(3) 0.6370(5) 1.2362(5) 0.1164 1.0000 Uani . . . . . . 
C89 C 0.5629(3) 0.5709(6) 1.2617(5) 0.1370 1.0000 Uani . . . . . . 
C90 C 0.5589(3) 0.5179(4) 1.2156(4) 0.1028 1.0000 Uani . . . . . . 
C91 C 0.5487(2) 0.5278(3) 1.1435(4) 0.0739 1.0000 Uani . . . . . . 
C101 C 0.71905(12) 0.51204(17) 0.91954(17) 0.0235 1.0000 Uani . . . . . . 
C100 C 0.69172(13) 0.57066(19) 0.90056(18) 0.0312 1.0000 Uani . . . . . . 
C105 C 0.67144(14) 0.6101(2) 0.95178(19) 0.0348 1.0000 Uani . . . . . . 
C102 C 0.67806(13) 0.59175(19) 1.02447(19) 0.0295 1.0000 Uani . . . . . . 
C104 C 0.70380(15) 0.5329(2) 1.04428(19) 0.0354 1.0000 Uani . . . . . . 
C103 C 0.72444(14) 0.49361(19) 0.99194(18) 0.0324 1.0000 Uani . . . . . . 
C99 C 0.66875(16) 0.6220(2) 1.1475(2) 0.0480 1.0000 Uani . . . . . . 
C8 C 0.79046(12) 0.40616(17) 0.89051(16) 0.0224 1.0000 Uani . . . . . . 
C9 C 0.77580(13) 0.34584(17) 0.92173(17) 0.0247 1.0000 Uani . . . . . . 
C10 C 0.81014(13) 0.30104(18) 0.95500(18) 0.0280 1.0000 Uani . . . . . . 
C11 C 0.86049(13) 0.31524(18) 0.95515(19) 0.0291 1.0000 Uani . . . . . . 
C12 C 0.87608(13) 0.3746(2) 0.9231(2) 0.0362 1.0000 Uani . . . . . . 
C13 C 0.84153(13) 0.41972(18) 0.89149(19) 0.0308 1.0000 Uani . . . . . . 
C14 C 0.88398(15) 0.2168(2) 1.0259(2) 0.0415 1.0000 Uani . . . . . . 
C15 C 0.73021(13) 0.69915(17) 0.70327(17) 0.0252 1.0000 Uani . . . . . . 
C16 C 0.75822(14) 0.75013(17) 0.74067(19) 0.0308 1.0000 Uani . . . . . . 
C17 C 0.73897(14) 0.78687(19) 0.79605(19) 0.0329 1.0000 Uani . . . . . . 
C18 C 0.69141(15) 0.77303(18) 0.81493(19) 0.0338 1.0000 Uani . . . . . . 
C19 C 0.66280(15) 0.72265(19) 0.7787(2) 0.0368 1.0000 Uani . . . . . . 
C20 C 0.68201(14) 0.68646(18) 0.72334(19) 0.0316 1.0000 Uani . . . . . . 
C21 C 0.69410(19) 0.8632(2) 0.9017(2) 0.0562 1.0000 Uani . . . . . . 
C22 C 0.78342(13) 0.69747(17) 0.57131(17) 0.0247 1.0000 Uani . . . . . . 
C23 C 0.76027(14) 0.75526(18) 0.54118(19) 0.0315 1.0000 Uani . . . . . . 
C24 C 0.78022(15) 0.79090(19) 0.48574(19) 0.0349 1.0000 Uani . . . . . . 
C25 C 0.82335(14) 0.76808(19) 0.45875(19) 0.0336 1.0000 Uani . . . . . . 
C26 C 0.84691(15) 0.7102(2) 0.4881(2) 0.0406 1.0000 Uani . . . . . . 
C27 C 0.82720(14) 0.67572(19) 0.5437(2) 0.0360 1.0000 Uani . . . . . . 
C28 C 0.82311(17) 0.8592(2) 0.3728(2) 0.0474 1.0000 Uani . . . . . . 
C29 C 0.93691(12) 0.38424(17) 0.69975(18) 0.0253 1.0000 Uani . . . . . . 
C30 C 0.98540(14) 0.3876(2) 0.6814(2) 0.0379 1.0000 Uani . . . . . . 
C31 C 1.02113(14) 0.3403(2) 0.7075(2) 0.0428 1.0000 Uani . . . . . . 
C32 C 1.00823(14) 0.2891(2) 0.7517(2) 0.0382 1.0000 Uani . . . . . . 
C33 C 0.95922(15) 0.2846(2) 0.7703(3) 0.0528 1.0000 Uani . . . . . . 
C34 C 0.92402(15) 0.3315(2) 0.7444(2) 0.0460 1.0000 Uani . . . . . . 
C35 C 1.09082(16) 0.2421(2) 0.7637(3) 0.0616 1.0000 Uani . . . . . . 
C36 C 0.91657(12) 0.50380(17) 0.60901(18) 0.0254 1.0000 Uani . . . . . . 
C37 C 0.93595(14) 0.56324(19) 0.6407(2) 0.0341 1.0000 Uani . . . . . . 
C38 C 0.95566(14) 0.6142(2) 0.6006(2) 0.0387 1.0000 Uani . . . . . . 
C39 C 0.95539(14) 0.6064(2) 0.5265(2) 0.0382 1.0000 Uani . . . . . . 
C40 C 0.93678(17) 0.5473(2) 0.4939(2) 0.0471 1.0000 Uani . . . . . . 
C41 C 0.91742(16) 0.4968(2) 0.5343(2) 0.0396 1.0000 Uani . . . . . . 
C42 C 0.9882(2) 0.7180(3) 0.5125(3) 0.0764 1.0000 Uani . . . . . . 
C43 C 0.77390(13) 0.49083(18) 0.36358(17) 0.0276 1.0000 Uani . . . . . . 
C44 C 0.81131(15) 0.5375(2) 0.3822(2) 0.0469 1.0000 Uani . . . . . . 
C45 C 0.83444(16) 0.5728(3) 0.3306(2) 0.0516 1.0000 Uani . . . . . . 
C46 C 0.82023(14) 0.5625(2) 0.2579(2) 0.0396 1.0000 Uani . . . . . . 
C47 C 0.78378(16) 0.5160(2) 0.2379(2) 0.0409 1.0000 Uani . . . . . . 
C48 C 0.76034(15) 0.48074(19) 0.29077(18) 0.0359 1.0000 Uani . . . . . . 
C49 C 0.8293(2) 0.5949(3) 0.1357(2) 0.0763 1.0000 Uani . . . . . . 
C50 C 0.69557(13) 0.39485(18) 0.39602(17) 0.0278 1.0000 Uani . . . . . . 
C51 C 0.70724(15) 0.33182(19) 0.36841(19) 0.0344 1.0000 Uani . . . . . . 
C52 C 0.67107(16) 0.2882(2) 0.3382(2) 0.0389 1.0000 Uani . . . . . . 
C53 C 0.62188(16) 0.3072(2) 0.3365(2) 0.0496 1.0000 Uani . . . . . . 
C54 C 0.60944(17) 0.3697(3) 0.3641(3) 0.0687 1.0000 Uani . . . . . . 
C55 C 0.64616(15) 0.4133(2) 0.3938(2) 0.0506 1.0000 Uani . . . . . . 
C56 C 0.5939(2) 0.2089(3) 0.2682(3) 0.0791 1.0000 Uani . . . . . . 
C57 C 0.55377(13) 0.40816(18) 0.57950(18) 0.0272 1.0000 Uani . . . . . . 
C58 C 0.56598(15) 0.3511(2) 0.5409(3) 0.0535 1.0000 Uani . . . . . . 
C59 C 0.52998(16) 0.3115(2) 0.5043(3) 0.0536 1.0000 Uani . . . . . . 
C60 C 0.48047(14) 0.3266(2) 0.5068(2) 0.0349 1.0000 Uani . . . . . . 
C61 C 0.46725(15) 0.3817(3) 0.5452(3) 0.0642 1.0000 Uani . . . . . . 
C62 C 0.50394(15) 0.4225(3) 0.5811(3) 0.0566 1.0000 Uani . . . . . . 
C63 C 0.39508(16) 0.2957(3) 0.4720(3) 0.0730 1.0000 Uani . . . . . . 
C64 C 0.57769(13) 0.5200(2) 0.6810(2) 0.0342 1.0000 Uani . . . . . . 
C65 C 0.58513(17) 0.5182(2) 0.7549(2) 0.0492 1.0000 Uani . . . . . . 
C66 C 0.5672(2) 0.5706(3) 0.7968(3) 0.0663 1.0000 Uani . . . . . . 
C67 C 0.54210(18) 0.6244(3) 0.7618(4) 0.0695 1.0000 Uani . . . . . . 
C68 C 0.5351(2) 0.6271(3) 0.6884(3) 0.0781 1.0000 Uani . . . . . . 
C69 C 0.55232(18) 0.5757(2) 0.6495(3) 0.0619 1.0000 Uani . . . . . . 
C71 C 0.69775(13) 0.20551(17) 0.60844(18) 0.0277 1.0000 Uani . . . . . . 
C72 C 0.67606(15) 0.15330(19) 0.6457(2) 0.0366 1.0000 Uani . . . . . . 
C73 C 0.64126(16) 0.1106(2) 0.6108(2) 0.0459 1.0000 Uani . . . . . . 
C74 C 0.62723(15) 0.1195(2) 0.5372(2) 0.0447 1.0000 Uani . . . . . . 
C75 C 0.64692(15) 0.1721(2) 0.5003(2) 0.0442 1.0000 Uani . . . . . . 
C76 C 0.68204(15) 0.2148(2) 0.5357(2) 0.0373 1.0000 Uani . . . . . . 
C77 C 0.5868(2) 0.0729(4) 0.4294(3) 0.0891 1.0000 Uani . . . . . . 
C78 C 0.79238(13) 0.21015(18) 0.69676(19) 0.0288 1.0000 Uani . . . . . . 
C79 C 0.80763(14) 0.2219(2) 0.7693(2) 0.0359 1.0000 Uani . . . . . . 
C80 C 0.84606(15) 0.1843(2) 0.8043(2) 0.0434 1.0000 Uani . . . . . . 
C81 C 0.87050(14) 0.1356(2) 0.7674(2) 0.0391 1.0000 Uani . . . . . . 
C82 C 0.85679(14) 0.1237(2) 0.6948(2) 0.0380 1.0000 Uani . . . . . . 
C83 C 0.81785(14) 0.16051(19) 0.6605(2) 0.0347 1.0000 Uani . . . . . . 
C84 C 0.93509(18) 0.0521(3) 0.7724(3) 0.0669 1.0000 Uani . . . . . . 
P1 P 0.74552(3) 0.46451(4) 0.84914(4) 0.0213 1.0000 Uani . . . . . . 
P2 P 0.75546(3) 0.64594(4) 0.63697(5) 0.0229 1.0000 Uani . . . . . . 
P3 P 0.88867(3) 0.44012(5) 0.66144(5) 0.0239 1.0000 Uani . . . . . . 
P4 P 0.74388(3) 0.44987(5) 0.43507(4) 0.0251 1.0000 Uani . . . . . . 
P5 P 0.60328(3) 0.45645(5) 0.62576(5) 0.0265 1.0000 Uani . . . . . . 
P6 P 0.74418(4) 0.26116(4) 0.65106(5) 0.0264 1.0000 Uani . . . . . . 
O1 O 0.74623(8) 0.45392(10) 0.64368(11) 0.0192 1.0000 Uani . . . . . . 
O2 O 0.86263(8) 0.47403(12) 0.72128(12) 0.0261 1.0000 Uani . . . . . . 
O3 O 0.85504(9) 0.39726(12) 0.61084(13) 0.0337 1.0000 Uani . . . . . . 
O4 O 0.79735(8) 0.60190(11) 0.67186(12) 0.0260 1.0000 Uani . . . . . . 
O5 O 0.71140(8) 0.60748(11) 0.60093(12) 0.0263 1.0000 Uani . . . . . . 
O6 O 0.78279(9) 0.40787(13) 0.47898(12) 0.0328 1.0000 Uani . . . . . . 
O7 O 0.72025(9) 0.50524(12) 0.47739(11) 0.0306 1.0000 Uani . . . . . . 
O8 O 0.76483(10) 0.30010(11) 0.58978(13) 0.0331 1.0000 Uani . . . . . . 
O9 O 0.72262(9) 0.30451(11) 0.70850(12) 0.0299 1.0000 Uani . . . . . . 
O10 O 0.70393(8) 0.42481(12) 0.80769(11) 0.0246 1.0000 Uani . . . . . . 
O11 O 0.77183(8) 0.51513(11) 0.80409(11) 0.0245 1.0000 Uani . . . . . . 
O12 O 0.63205(9) 0.49177(13) 0.56978(13) 0.0336 1.0000 Uani . . . . . . 
O13 O 0.63383(9) 0.40699(12) 0.67385(12) 0.0314 1.0000 Uani . . . . . . 
O14 O 0.90819(11) 0.10202(17) 0.80708(17) 0.0579 1.0000 Uani . . . . . . 
O15 O 1.04003(11) 0.24002(15) 0.78070(18) 0.0584 1.0000 Uani . . . . . . 
O16 O 0.89790(9) 0.27460(14) 0.98507(15) 0.0433 1.0000 Uani . . . . . . 
O17 O 0.65834(10) 0.63550(13) 1.07187(13) 0.0390 1.0000 Uani . . . . . . 
O18 O 0.66886(12) 0.80529(14) 0.86869(14) 0.0502 1.0000 Uani . . . . . . 
O19 O 0.52418(18) 0.6832(2) 0.7945(3) 0.1071 1.0000 Uani . . . . . . 
O20 O 0.44756(10) 0.28375(15) 0.46898(15) 0.0479 1.0000 Uani . . . . . . 
O21 O 0.58267(13) 0.2680(2) 0.3097(2) 0.0845 1.0000 Uani . . . . . . 
O22 O 0.84512(11) 0.60092(17) 0.21086(16) 0.0590 1.0000 Uani . . . . . . 
O23 O 0.59415(12) 0.07287(18) 0.50657(18) 0.0670 1.0000 Uani . . . . . . 
O24 O 0.84576(11) 0.79803(14) 0.40327(15) 0.0476 1.0000 Uani . . . . . . 
O25 O 0.97222(11) 0.65438(16) 0.48118(16) 0.0546 1.0000 Uani . . . . . . 
Zn1 Zn 0.794193(13) 0.509478(18) 0.707503(18) 0.0185 1.0000 Uani . . . . . . 
Zn2 Zn 0.702956(13) 0.512306(18) 0.576565(18) 0.0188 1.0000 Uani . . . . . . 
Zn3 Zn 0.703925(14) 0.399864(19) 0.705701(19) 0.0199 1.0000 Uani . . . . . . 
Zn4 Zn 0.784657(14) 0.393913(18) 0.582772(19) 0.0198 1.0000 Uani . . . . . . 
C70 C 0.5216(3) 0.6747(5) 0.8618(4) 0.1326 1.0000 Uani . . . . . . 
H921 H 0.0306 0.3432 0.1292 0.1186 1.0000 Uiso R . . . . . 
H931 H -0.0463 0.3629 0.0621 0.1136 1.0000 Uiso R . . . . . 
H941 H -0.0749 0.4746 0.0401 0.0914 1.0000 Uiso R . . . . . 
H961 H 0.0450 0.5434 0.1620 0.0908 1.0000 Uiso R . . . . . 
H971 H 0.0765 0.4351 0.1762 0.1086 1.0000 Uiso R . . . . . 
H982 H -0.0095 0.6209 0.0827 0.1671 1.0000 Uiso R . . . . . 
H981 H -0.0546 0.6043 0.1291 0.1671 1.0000 Uiso R . . . . . 
H983 H -0.0600 0.5900 0.0446 0.1672 1.0000 Uiso R . . . . . 
H852 H 0.5185 0.5640 1.0109 0.1373 1.0000 Uiso R . . . . . 
H851 H 0.5663 0.6104 1.0141 0.1373 1.0000 Uiso R . . . . . 
H853 H 0.5135 0.6433 1.0243 0.1375 1.0000 Uiso R . . . . . 
H871 H 0.5370 0.6925 1.1442 0.1115 1.0000 Uiso R . . . . . 
H881 H 0.5563 0.6738 1.2686 0.1376 1.0000 Uiso R . . . . . 
H891 H 0.5725 0.5633 1.3108 0.1545 1.0000 Uiso R . . . . . 
H901 H 0.5630 0.4729 1.2339 0.1223 1.0000 Uiso R . . . . . 
H911 H 0.5461 0.4899 1.1123 0.0937 1.0000 Uiso R . . . . . 
H1001 H 0.6873 0.5835 0.8513 0.0391 1.0000 Uiso R . . . . . 
H1051 H 0.6533 0.6501 0.9380 0.0429 1.0000 Uiso R . . . . . 
H1041 H 0.7070 0.5195 1.0931 0.0426 1.0000 Uiso R . . . . . 
H1031 H 0.7420 0.4531 1.0057 0.0404 1.0000 Uiso R . . . . . 
H992 H 0.6555 0.6582 1.1744 0.0751 1.0000 Uiso R . . . . . 
H991 H 0.7044 0.6194 1.1592 0.0748 1.0000 Uiso R . . . . . 
H993 H 0.6540 0.5790 1.1601 0.0750 1.0000 Uiso R . . . . . 
H91 H 0.7411 0.3359 0.9204 0.0304 1.0000 Uiso R . . . . . 
H101 H 0.7990 0.2617 0.9766 0.0350 1.0000 Uiso R . . . . . 
H121 H 0.9106 0.3837 0.9232 0.0435 1.0000 Uiso R . . . . . 
H131 H 0.8520 0.4602 0.8697 0.0387 1.0000 Uiso R . . . . . 
H141 H 0.9136 0.1929 1.0448 0.0638 1.0000 Uiso R . . . . . 
H143 H 0.8655 0.2317 1.0655 0.0639 1.0000 Uiso R . . . . . 
H142 H 0.8637 0.1865 0.9943 0.0639 1.0000 Uiso R . . . . . 
H161 H 0.7911 0.7597 0.7279 0.0386 1.0000 Uiso R . . . . . 
H171 H 0.7578 0.8213 0.8200 0.0403 1.0000 Uiso R . . . . . 
H191 H 0.6297 0.7126 0.7927 0.0436 1.0000 Uiso R . . . . . 
H201 H 0.6627 0.6520 0.6992 0.0384 1.0000 Uiso R . . . . . 
H213 H 0.6731 0.8837 0.9348 0.0851 1.0000 Uiso R . . . . . 
H212 H 0.7253 0.8489 0.9266 0.0846 1.0000 Uiso R . . . . . 
H211 H 0.7004 0.8952 0.8639 0.0848 1.0000 Uiso R . . . . . 
H231 H 0.7305 0.7701 0.5594 0.0383 1.0000 Uiso R . . . . . 
H241 H 0.7644 0.8309 0.4673 0.0425 1.0000 Uiso R . . . . . 
H261 H 0.8769 0.6950 0.4700 0.0503 1.0000 Uiso R . . . . . 
H271 H 0.8432 0.6362 0.5631 0.0434 1.0000 Uiso R . . . . . 
H282 H 0.8418 0.8721 0.3328 0.0729 1.0000 Uiso R . . . . . 
H281 H 0.8247 0.8947 0.4090 0.0730 1.0000 Uiso R . . . . . 
H283 H 0.7890 0.8506 0.3554 0.0731 1.0000 Uiso R . . . . . 
H301 H 0.9936 0.4233 0.6508 0.0467 1.0000 Uiso R . . . . . 
H311 H 1.0541 0.3436 0.6952 0.0534 1.0000 Uiso R . . . . . 
H331 H 0.9504 0.2487 0.8012 0.0633 1.0000 Uiso R . . . . . 
H341 H 0.8904 0.3283 0.7570 0.0552 1.0000 Uiso R . . . . . 
H351 H 1.1085 0.2040 0.7859 0.0941 1.0000 Uiso R . . . . . 
H352 H 1.1064 0.2835 0.7820 0.0938 1.0000 Uiso R . . . . . 
H353 H 1.0925 0.2395 0.7116 0.0938 1.0000 Uiso R . . . . . 
H371 H 0.9363 0.5688 0.6906 0.0427 1.0000 Uiso R . . . . . 
H381 H 0.9686 0.6531 0.6238 0.0484 1.0000 Uiso R . . . . . 
H401 H 0.9368 0.5426 0.4429 0.0555 1.0000 Uiso R . . . . . 
H411 H 0.9043 0.4566 0.5111 0.0479 1.0000 Uiso R . . . . . 
H421 H 0.9964 0.7478 0.4742 0.1139 1.0000 Uiso R . . . . . 
H423 H 1.0171 0.7110 0.5460 0.1139 1.0000 Uiso R . . . . . 
H422 H 0.9615 0.7375 0.5370 0.1138 1.0000 Uiso R . . . . . 
H441 H 0.8214 0.5454 0.4313 0.0569 1.0000 Uiso R . . . . . 
H451 H 0.8604 0.6042 0.3443 0.0624 1.0000 Uiso R . . . . . 
H471 H 0.7749 0.5077 0.1888 0.0496 1.0000 Uiso R . . . . . 
H481 H 0.7349 0.4495 0.2770 0.0442 1.0000 Uiso R . . . . . 
H493 H 0.8480 0.6270 0.1096 0.1150 1.0000 Uiso R . . . . . 
H492 H 0.8357 0.5493 0.1200 0.1151 1.0000 Uiso R . . . . . 
H491 H 0.7941 0.6052 0.1293 0.1150 1.0000 Uiso R . . . . . 
H511 H 0.7411 0.3189 0.3705 0.0414 1.0000 Uiso R . . . . . 
H521 H 0.6801 0.2462 0.3189 0.0481 1.0000 Uiso R . . . . . 
H541 H 0.5758 0.3827 0.3622 0.0832 1.0000 Uiso R . . . . . 
H551 H 0.6373 0.4556 0.4129 0.0608 1.0000 Uiso R . . . . . 
H562 H 0.5631 0.1891 0.2487 0.1190 1.0000 Uiso R . . . . . 
H561 H 0.6124 0.1758 0.2991 0.1191 1.0000 Uiso R . . . . . 
H563 H 0.6131 0.2226 0.2287 0.1189 1.0000 Uiso R . . . . . 
H581 H 0.5998 0.3389 0.5406 0.0645 1.0000 Uiso R . . . . . 
H591 H 0.5393 0.2728 0.4775 0.0651 1.0000 Uiso R . . . . . 
H611 H 0.4337 0.3924 0.5472 0.0762 1.0000 Uiso R . . . . . 
H621 H 0.4947 0.4608 0.6075 0.0670 1.0000 Uiso R . . . . . 
H631 H 0.3767 0.2635 0.4407 0.1100 1.0000 Uiso R . . . . . 
H633 H 0.3871 0.2902 0.5208 0.1099 1.0000 Uiso R . . . . . 
H632 H 0.3878 0.3420 0.4558 0.1099 1.0000 Uiso R . . . . . 
H651 H 0.6017 0.4801 0.7776 0.0603 1.0000 Uiso R . . . . . 
H661 H 0.5719 0.5683 0.8472 0.0800 1.0000 Uiso R . . . . . 
H681 H 0.5183 0.6648 0.6659 0.0925 1.0000 Uiso R . . . . . 
H691 H 0.5464 0.5772 0.5985 0.0767 1.0000 Uiso R . . . . . 
H721 H 0.6853 0.1475 0.6954 0.0452 1.0000 Uiso R . . . . . 
H731 H 0.6268 0.0747 0.6358 0.0563 1.0000 Uiso R . . . . . 
H751 H 0.6367 0.1791 0.4510 0.0537 1.0000 Uiso R . . . . . 
H761 H 0.6963 0.2504 0.5102 0.0462 1.0000 Uiso R . . . . . 
H772 H 0.5652 0.0347 0.4140 0.1320 1.0000 Uiso R . . . . . 
H771 H 0.6188 0.0687 0.4083 0.1320 1.0000 Uiso R . . . . . 
H773 H 0.5706 0.1159 0.4131 0.1322 1.0000 Uiso R . . . . . 
H791 H 0.7913 0.2559 0.7943 0.0455 1.0000 Uiso R . . . . . 
H801 H 0.8564 0.1922 0.8533 0.0535 1.0000 Uiso R . . . . . 
H821 H 0.8739 0.0910 0.6693 0.0466 1.0000 Uiso R . . . . . 
H831 H 0.8078 0.1517 0.6115 0.0420 1.0000 Uiso R . . . . . 
H841 H 0.9600 0.0334 0.8086 0.1000 1.0000 Uiso R . . . . . 
H843 H 0.9519 0.0722 0.7318 0.1001 1.0000 Uiso R . . . . . 
H842 H 0.9124 0.0159 0.7547 0.1003 1.0000 Uiso R . . . . . 
H701 H 0.4933 0.7029 0.8708 0.2002 1.0000 Uiso R . . . . . 
H702 H 0.5514 0.6903 0.8886 0.2000 1.0000 Uiso R . . . . . 
H703 H 0.5156 0.6277 0.8734 0.2000 1.0000 Uiso R . . . . . 
loop_
_atom_site_aniso_label
_atom_site_aniso_U_11
_atom_site_aniso_U_22
_atom_site_aniso_U_33
_atom_site_aniso_U_23
_atom_site_aniso_U_13
_atom_site_aniso_U_12
C92 0.113(6) 0.103(5) 0.073(4) -0.015(4) -0.016(4) 0.005(5) 
C93 0.109(6) 0.097(5) 0.079(4) -0.033(4) -0.008(4) -0.022(4) 
C94 0.072(4) 0.088(4) 0.064(3) -0.021(3) 0.014(3) -0.017(3) 
C95 0.075(4) 0.095(5) 0.060(3) -0.006(3) 0.031(3) -0.007(4) 
C96 0.071(4) 0.105(5) 0.049(3) -0.014(3) 0.020(3) -0.032(4) 
C97 0.080(4) 0.136(6) 0.049(3) -0.006(4) 0.006(3) -0.005(5) 
C98 0.125(6) 0.087(5) 0.132(6) -0.004(5) 0.060(5) -0.003(5) 
C85 0.068(4) 0.116(5) 0.100(5) 0.022(4) -0.009(3) -0.011(4) 
C86 0.041(3) 0.078(4) 0.089(4) 0.002(3) 0.009(3) -0.004(3) 
C87 0.067(4) 0.083(5) 0.133(6) -0.010(5) 0.038(4) -0.002(3) 
C88 0.109(6) 0.125(7) 0.124(7) -0.037(6) 0.067(6) -0.021(5) 
C89 0.146(8) 0.185(10) 0.091(6) -0.003(7) 0.073(6) -0.036(8) 
C90 0.100(5) 0.116(6) 0.097(5) 0.016(5) 0.038(5) -0.020(5) 
C91 0.055(3) 0.065(4) 0.103(5) 0.011(3) 0.011(3) -0.003(3) 
C101 0.0217(17) 0.0281(18) 0.0210(17) -0.0046(15) 0.0042(13) -0.0034(15) 
C100 0.035(2) 0.036(2) 0.0229(18) 0.0013(16) 0.0028(15) 0.0092(17) 
C105 0.035(2) 0.037(2) 0.033(2) -0.0019(17) 0.0011(17) 0.0124(18) 
C102 0.0236(18) 0.035(2) 0.0310(19) -0.0118(17) 0.0079(15) -0.0057(16) 
C104 0.048(2) 0.039(2) 0.0193(18) -0.0022(16) 0.0068(17) 0.0012(19) 
C103 0.042(2) 0.032(2) 0.0231(18) -0.0062(16) 0.0051(16) 0.0073(18) 
C99 0.048(3) 0.064(3) 0.033(2) -0.023(2) 0.0119(19) 0.001(2) 
C8 0.0248(18) 0.0265(18) 0.0159(15) -0.0007(14) 0.0024(13) -0.0013(15) 
C9 0.0240(18) 0.0251(18) 0.0252(17) 0.0036(15) 0.0029(14) -0.0034(15) 
C10 0.033(2) 0.0266(19) 0.0244(17) 0.0068(15) 0.0039(15) -0.0042(16) 
C11 0.0287(19) 0.0286(19) 0.0299(19) 0.0083(16) 0.0014(15) 0.0003(16) 
C12 0.0199(18) 0.042(2) 0.046(2) 0.0175(19) 0.0017(16) -0.0029(17) 
C13 0.0287(19) 0.0287(19) 0.035(2) 0.0124(16) 0.0018(16) -0.0038(16) 
C14 0.038(2) 0.038(2) 0.048(2) 0.021(2) 0.0003(19) 0.0050(19) 
C15 0.0318(19) 0.0213(17) 0.0220(17) 0.0023(14) 0.0000(14) 0.0003(15) 
C16 0.031(2) 0.0267(19) 0.034(2) 0.0037(16) -0.0004(16) -0.0024(16) 
C17 0.039(2) 0.030(2) 0.0286(19) -0.0054(16) -0.0039(16) -0.0092(18) 
C18 0.049(2) 0.027(2) 0.0259(19) -0.0029(16) 0.0065(17) -0.0042(18) 
C19 0.040(2) 0.033(2) 0.039(2) -0.0075(18) 0.0144(18) -0.0097(18) 
C20 0.036(2) 0.0278(19) 0.0306(19) -0.0060(16) 0.0006(16) -0.0073(17) 
C21 0.082(4) 0.041(3) 0.048(3) -0.021(2) 0.017(2) -0.019(2) 
C22 0.0268(18) 0.0226(17) 0.0242(17) 0.0018(14) -0.0002(14) 0.0008(15) 
C23 0.036(2) 0.0275(19) 0.032(2) 0.0049(16) 0.0085(16) 0.0093(17) 
C24 0.043(2) 0.026(2) 0.037(2) 0.0076(17) 0.0068(18) 0.0093(18) 
C25 0.036(2) 0.034(2) 0.031(2) 0.0085(17) 0.0034(17) 0.0015(18) 
C26 0.032(2) 0.043(2) 0.048(2) 0.017(2) 0.0130(18) 0.0100(19) 
C27 0.038(2) 0.031(2) 0.040(2) 0.0140(18) 0.0050(18) 0.0088(18) 
C28 0.058(3) 0.041(2) 0.045(2) 0.020(2) 0.011(2) 0.006(2) 
C29 0.0200(17) 0.0233(18) 0.0320(19) -0.0034(15) -0.0020(14) 0.0026(15) 
C30 0.030(2) 0.035(2) 0.050(2) 0.0178(19) 0.0089(18) 0.0069(18) 
C31 0.022(2) 0.049(3) 0.059(3) 0.017(2) 0.0103(18) 0.0064(18) 
C32 0.028(2) 0.034(2) 0.052(2) 0.0090(19) -0.0002(18) 0.0070(17) 
C33 0.033(2) 0.049(3) 0.078(3) 0.033(2) 0.009(2) -0.001(2) 
C34 0.024(2) 0.047(3) 0.067(3) 0.020(2) 0.007(2) 0.0018(19) 
C35 0.032(2) 0.057(3) 0.095(4) 0.023(3) 0.004(2) 0.017(2) 
C36 0.0225(17) 0.0281(19) 0.0257(17) 0.0009(15) 0.0022(14) 0.0071(15) 
C37 0.031(2) 0.040(2) 0.031(2) -0.0024(17) 0.0041(16) -0.0026(18) 
C38 0.033(2) 0.034(2) 0.049(2) -0.0003(19) 0.0043(18) -0.0057(18) 
C39 0.025(2) 0.044(2) 0.046(2) 0.015(2) 0.0066(17) 0.0075(18) 
C40 0.059(3) 0.053(3) 0.030(2) 0.004(2) 0.009(2) 0.003(2) 
C41 0.051(3) 0.038(2) 0.030(2) -0.0016(18) 0.0053(18) 0.001(2) 
C42 0.064(4) 0.069(4) 0.099(4) 0.026(3) 0.020(3) -0.021(3) 
C43 0.0281(18) 0.034(2) 0.0209(17) 0.0029(15) 0.0034(14) 0.0070(17) 
C44 0.038(2) 0.074(3) 0.028(2) 0.002(2) -0.0040(17) -0.013(2) 
C45 0.034(2) 0.076(3) 0.046(3) 0.009(2) 0.0034(19) -0.017(2) 
C46 0.031(2) 0.050(3) 0.039(2) 0.014(2) 0.0111(18) 0.007(2) 
C47 0.051(3) 0.048(2) 0.0243(19) 0.0047(18) 0.0059(18) 0.004(2) 
C48 0.051(2) 0.034(2) 0.0224(18) 0.0001(16) 0.0024(17) -0.0030(19) 
C49 0.068(4) 0.113(5) 0.051(3) 0.038(3) 0.019(3) -0.013(3) 
C50 0.035(2) 0.0280(19) 0.0211(17) 0.0034(15) 0.0046(15) 0.0054(16) 
C51 0.035(2) 0.035(2) 0.034(2) -0.0044(17) 0.0048(17) 0.0105(18) 
C52 0.052(3) 0.031(2) 0.035(2) -0.0065(18) 0.0120(19) 0.0024(19) 
C53 0.044(3) 0.055(3) 0.052(3) -0.023(2) 0.015(2) -0.016(2) 
C54 0.033(2) 0.077(4) 0.097(4) -0.048(3) 0.008(3) 0.003(2) 
C55 0.035(2) 0.046(3) 0.071(3) -0.029(2) 0.005(2) 0.006(2) 
C56 0.073(4) 0.081(4) 0.087(4) -0.055(3) 0.026(3) -0.035(3) 
C57 0.0248(18) 0.033(2) 0.0229(17) 0.0049(15) -0.0008(14) -0.0026(16) 
C58 0.024(2) 0.050(3) 0.084(3) -0.019(3) -0.006(2) 0.003(2) 
C59 0.036(2) 0.043(3) 0.080(3) -0.026(2) -0.004(2) 0.004(2) 
C60 0.032(2) 0.038(2) 0.035(2) -0.0013(18) 0.0020(17) -0.0108(18) 
C61 0.020(2) 0.093(4) 0.080(3) -0.049(3) 0.006(2) -0.008(2) 
C62 0.024(2) 0.075(3) 0.071(3) -0.045(3) 0.004(2) -0.004(2) 
C63 0.035(3) 0.097(4) 0.087(4) -0.041(3) 0.008(3) -0.029(3) 
C64 0.0226(19) 0.042(2) 0.037(2) -0.0048(18) -0.0031(16) -0.0063(17) 
C65 0.055(3) 0.050(3) 0.044(2) -0.006(2) 0.010(2) -0.001(2) 
C66 0.074(4) 0.074(4) 0.053(3) -0.022(3) 0.016(3) -0.022(3) 
C67 0.037(3) 0.056(3) 0.116(5) -0.041(3) 0.010(3) 0.001(2) 
C68 0.064(4) 0.067(4) 0.096(4) -0.027(3) -0.031(3) 0.019(3) 
C69 0.059(3) 0.052(3) 0.070(3) -0.012(3) -0.020(3) 0.017(3) 
C71 0.0306(19) 0.0243(18) 0.0286(18) -0.0016(15) 0.0046(15) 0.0046(16) 
C72 0.042(2) 0.034(2) 0.033(2) 0.0026(17) 0.0003(17) -0.0061(19) 
C73 0.046(3) 0.041(2) 0.050(3) 0.002(2) 0.003(2) -0.016(2) 
C74 0.034(2) 0.052(3) 0.048(2) -0.014(2) -0.0001(19) -0.005(2) 
C75 0.038(2) 0.060(3) 0.033(2) -0.002(2) -0.0056(18) 0.003(2) 
C76 0.041(2) 0.037(2) 0.034(2) 0.0058(18) 0.0071(18) 0.0037(19) 
C77 0.054(3) 0.140(6) 0.072(4) -0.053(4) -0.003(3) -0.019(4) 
C78 0.031(2) 0.0247(19) 0.0321(19) -0.0002(16) 0.0104(16) -0.0071(16) 
C79 0.038(2) 0.036(2) 0.034(2) -0.0039(17) 0.0063(17) -0.0006(18) 
C80 0.042(2) 0.052(3) 0.036(2) -0.002(2) 0.0021(19) -0.005(2) 
C81 0.029(2) 0.040(2) 0.048(2) 0.006(2) 0.0036(18) 0.0002(18) 
C82 0.035(2) 0.033(2) 0.047(2) -0.0020(19) 0.0086(18) 0.0049(18) 
C83 0.039(2) 0.031(2) 0.033(2) -0.0031(17) 0.0011(17) 0.0010(18) 
C84 0.046(3) 0.064(3) 0.089(4) 0.004(3) -0.006(3) 0.012(3) 
P1 0.0238(5) 0.0241(4) 0.0157(4) -0.0005(4) 0.0007(3) 0.0016(4) 
P2 0.0261(5) 0.0175(4) 0.0246(4) 0.0021(4) 0.0002(4) -0.0003(4) 
P3 0.0191(4) 0.0259(5) 0.0260(5) -0.0022(4) -0.0015(4) 0.0017(4) 
P4 0.0296(5) 0.0296(5) 0.0161(4) 0.0014(4) 0.0023(4) 0.0048(4) 
P5 0.0186(4) 0.0350(5) 0.0251(5) 0.0058(4) -0.0025(4) -0.0039(4) 
P6 0.0349(5) 0.0178(4) 0.0274(5) -0.0004(4) 0.0085(4) -0.0012(4) 
O1 0.0210(11) 0.0185(11) 0.0177(10) -0.0008(9) -0.0007(9) -0.0004(10) 
O2 0.0197(12) 0.0324(13) 0.0255(12) 0.0009(10) -0.0019(10) 0.0036(10) 
O3 0.0219(13) 0.0358(14) 0.0424(15) -0.0136(12) -0.0039(11) 0.0043(11) 
O4 0.0239(12) 0.0215(12) 0.0322(13) 0.0064(10) 0.0000(10) -0.0031(10) 
O5 0.0269(13) 0.0200(12) 0.0313(13) -0.0032(10) -0.0019(10) 0.0014(10) 
O6 0.0335(14) 0.0445(15) 0.0203(12) 0.0039(11) 0.0021(10) 0.0124(12) 
O7 0.0441(15) 0.0312(14) 0.0168(11) 0.0015(10) 0.0038(11) 0.0059(12) 
O8 0.0497(16) 0.0192(12) 0.0326(13) -0.0021(11) 0.0155(12) -0.0057(12) 
O9 0.0441(15) 0.0200(12) 0.0272(12) 0.0015(10) 0.0117(11) 0.0014(11) 
O10 0.0253(12) 0.0307(13) 0.0175(11) -0.0016(10) 0.0007(9) -0.0015(11) 
O11 0.0314(13) 0.0233(12) 0.0189(11) 0.0001(10) 0.0038(10) 0.0006(11) 
O12 0.0210(12) 0.0485(16) 0.0305(13) 0.0105(12) -0.0028(10) -0.0072(12) 
O13 0.0225(13) 0.0378(14) 0.0328(13) 0.0094(11) -0.0036(10) -0.0031(11) 
O14 0.0398(17) 0.067(2) 0.066(2) 0.0088(17) -0.0016(15) 0.0140(16) 
O15 0.0346(16) 0.0504(18) 0.090(2) 0.0340(17) 0.0032(16) 0.0115(15) 
O16 0.0291(14) 0.0421(16) 0.0584(18) 0.0272(14) 0.0025(13) 0.0042(13) 
O17 0.0392(15) 0.0453(16) 0.0339(14) -0.0155(13) 0.0117(12) 0.0044(13) 
O18 0.068(2) 0.0431(17) 0.0425(16) -0.0219(14) 0.0239(15) -0.0188(15) 
O19 0.103(4) 0.102(3) 0.116(4) -0.042(3) 0.008(3) -0.009(3) 
O20 0.0376(16) 0.0510(18) 0.0543(18) -0.0165(15) -0.0007(14) -0.0145(14) 
O21 0.050(2) 0.095(3) 0.112(3) -0.069(2) 0.026(2) -0.026(2) 
O22 0.0443(18) 0.085(2) 0.0490(18) 0.0295(17) 0.0146(15) -0.0070(17) 
O23 0.052(2) 0.083(2) 0.064(2) -0.0213(19) -0.0068(16) -0.0239(19) 
O24 0.0473(17) 0.0476(17) 0.0507(17) 0.0275(14) 0.0203(14) 0.0093(14) 
O25 0.0498(19) 0.056(2) 0.0605(19) 0.0210(16) 0.0196(16) -0.0029(16) 
Zn1 0.01985(19) 0.01836(19) 0.01716(18) 0.00079(15) 0.00049(14) 0.00028(16) 
Zn2 0.01958(19) 0.01963(19) 0.01708(18) 0.00045(15) 0.00041(14) -0.00048(16) 
Zn3 0.0214(2) 0.0210(2) 0.01717(18) 0.00077(15) 0.00023(15) -0.00100(16) 
Zn4 0.0214(2) 0.01957(19) 0.01810(18) 0.00040(15) 0.00046(15) 0.00073(16) 
C70 0.140(8) 0.176(9) 0.083(5) 0.032(6) 0.016(5) -0.033(6) 

_refine_ls_extinction_method 
    'None'
_oxford_refine_ls_scale 1.260(2) 
loop_
 _geom_bond_atom_site_label_1
 _geom_bond_site_symmetry_1
 _geom_bond_atom_site_label_2
 _geom_bond_site_symmetry_2
 _geom_bond_distance
 _geom_bond_publ_flag
C92 . C93 . 1.402(9)    yes
C92 . C97 . 1.355(9)    yes
C92 . H921 . 0.943    no
C93 . C94 . 1.375(8)    yes
C93 . H931 . 0.946    no
C94 . C95 . 1.399(8)    yes
C94 . H941 . 0.944    no
C95 . C96 . 1.352(8)    yes
C95 . C98 . 1.492(9)    yes
C96 . C97 . 1.367(9)    yes
C96 . H961 . 0.948    no
C97 . H971 . 0.952    no
C98 . H982 . 0.963    no
C98 . H981 . 0.962    no
C98 . H983 . 0.981    no
C85 . C86 . 1.499(8)    yes
C85 . H852 . 0.966    no
C85 . H851 . 0.976    no
C85 . H853 . 0.971    no
C86 . C87 . 1.395(8)    yes
C86 . C91 . 1.380(7)    yes
C87 . C88 . 1.401(10)    yes
C87 . H871 . 0.946    no
C88 . C89 . 1.392(11)    yes
C88 . H881 . 0.937    no
C89 . C90 . 1.343(11)    yes
C89 . H891 . 0.937    no
C90 . C91 . 1.353(9)    yes
C90 . H901 . 0.949    no
C91 . H911 . 0.940    no
C101 . C100 . 1.393(5)    yes
C101 . C103 . 1.384(5)    yes
C101 . P1 . 1.797(3)    yes
C100 . C105 . 1.372(5)    yes
C100 . H1001 . 0.944    no
C105 . C102 . 1.390(5)    yes
C105 . H1051 . 0.946    no
C102 . C104 . 1.378(5)    yes
C102 . O17 . 1.366(4)    yes
C104 . C103 . 1.390(5)    yes
C104 . H1041 . 0.939    no
C103 . H1031 . 0.947    no
C99 . O17 . 1.430(5)    yes
C99 . H992 . 0.954    no
C99 . H991 . 0.963    no
C99 . H993 . 0.968    no
C8 . C9 . 1.388(4)    yes
C8 . C13 . 1.395(5)    yes
C8 . P1 . 1.788(3)    yes
C9 . C10 . 1.380(5)    yes
C9 . H91 . 0.948    no
C10 . C11 . 1.379(5)    yes
C10 . H101 . 0.931    no
C11 . C12 . 1.387(5)    yes
C11 . O16 . 1.362(4)    yes
C12 . C13 . 1.377(5)    yes
C12 . H121 . 0.943    no
C13 . H131 . 0.944    no
C14 . O16 . 1.429(4)    yes
C14 . H141 . 0.963    no
C14 . H143 . 0.964    no
C14 . H142 . 0.968    no
C15 . C16 . 1.399(5)    yes
C15 . C20 . 1.398(5)    yes
C15 . P2 . 1.788(3)    yes
C16 . C17 . 1.388(5)    yes
C16 . H161 . 0.952    no
C17 . C18 . 1.379(5)    yes
C17 . H171 . 0.933    no
C18 . C19 . 1.389(5)    yes
C18 . O18 . 1.364(4)    yes
C19 . C20 . 1.382(5)    yes
C19 . H191 . 0.965    no
C20 . H201 . 0.940    no
C21 . O18 . 1.433(5)    yes
C21 . H213 . 0.955    no
C21 . H212 . 0.962    no
C21 . H211 . 0.966    no
C22 . C23 . 1.387(5)    yes
C22 . C27 . 1.388(5)    yes
C22 . P2 . 1.794(3)    yes
C23 . C24 . 1.387(5)    yes
C23 . H231 . 0.939    no
C24 . C25 . 1.374(5)    yes
C24 . H241 . 0.943    no
C25 . C26 . 1.389(5)    yes
C25 . O24 . 1.366(4)    yes
C26 . C27 . 1.373(5)    yes
C26 . H261 . 0.948    no
C27 . H271 . 0.942    no
C28 . O24 . 1.438(4)    yes
C28 . H282 . 0.963    no
C28 . H281 . 0.966    no
C28 . H283 . 0.959    no
C29 . C30 . 1.374(5)    yes
C29 . C34 . 1.386(5)    yes
C29 . P3 . 1.796(3)    yes
C30 . C31 . 1.391(5)    yes
C30 . H301 . 0.938    no
C31 . C32 . 1.359(5)    yes
C31 . H311 . 0.933    no
C32 . C33 . 1.391(5)    yes
C32 . O15 . 1.366(4)    yes
C33 . C34 . 1.377(5)    yes
C33 . H331 . 0.949    no
C34 . H341 . 0.954    no
C35 . O15 . 1.425(5)    yes
C35 . H351 . 0.958    no
C35 . H352 . 0.963    no
C35 . H353 . 0.972    no
C36 . C37 . 1.387(5)    yes
C36 . C41 . 1.392(5)    yes
C36 . P3 . 1.785(3)    yes
C37 . C38 . 1.376(5)    yes
C37 . H371 . 0.930    no
C38 . C39 . 1.381(5)    yes
C38 . H381 . 0.930    no
C39 . C40 . 1.382(6)    yes
C39 . O25 . 1.362(4)    yes
C40 . C41 . 1.370(5)    yes
C40 . H401 . 0.948    no
C41 . H411 . 0.954    no
C42 . O25 . 1.426(6)    yes
C42 . H421 . 0.959    no
C42 . H423 . 0.962    no
C42 . H422 . 0.960    no
C43 . C44 . 1.381(5)    yes
C43 . C48 . 1.381(5)    yes
C43 . P4 . 1.797(3)    yes
C44 . C45 . 1.370(5)    yes
C44 . H441 . 0.940    no
C45 . C46 . 1.382(6)    yes
C45 . H451 . 0.948    no
C46 . C47 . 1.366(6)    yes
C46 . O22 . 1.368(4)    yes
C47 . C48 . 1.392(5)    yes
C47 . H471 . 0.934    no
C48 . H481 . 0.937    no
C49 . O22 . 1.425(5)    yes
C49 . H493 . 0.960    no
C49 . H492 . 0.961    no
C49 . H491 . 0.965    no
C50 . C51 . 1.384(5)    yes
C50 . C55 . 1.372(5)    yes
C50 . P4 . 1.792(4)    yes
C51 . C52 . 1.377(5)    yes
C51 . H511 . 0.940    no
C52 . C53 . 1.369(6)    yes
C52 . H521 . 0.939    no
C53 . C54 . 1.382(6)    yes
C53 . O21 . 1.362(5)    yes
C54 . C55 . 1.383(6)    yes
C54 . H541 . 0.936    no
C55 . H551 . 0.941    no
C56 . O21 . 1.437(5)    yes
C56 . H562 . 0.956    no
C56 . H561 . 0.973    no
C56 . H563 . 0.967    no
C57 . C58 . 1.382(5)    yes
C57 . C62 . 1.369(5)    yes
C57 . P5 . 1.790(4)    yes
C58 . C59 . 1.373(6)    yes
C58 . H581 . 0.939    no
C59 . C60 . 1.366(5)    yes
C59 . H591 . 0.951    no
C60 . C61 . 1.358(6)    yes
C60 . O20 . 1.369(4)    yes
C61 . C62 . 1.393(6)    yes
C61 . H611 . 0.928    no
C62 . H621 . 0.941    no
C63 . O20 . 1.433(5)    yes
C63 . H631 . 0.965    no
C63 . H633 . 0.953    no
C63 . H632 . 0.970    no
C64 . C65 . 1.368(5)    yes
C64 . C69 . 1.389(6)    yes
C64 . P5 . 1.786(4)    yes
C65 . C66 . 1.398(6)    yes
C65 . H651 . 0.949    no
C66 . C67 . 1.382(8)    yes
C66 . H661 . 0.931    no
C67 . C68 . 1.356(8)    yes
C67 . O19 . 1.407(6)    yes
C68 . C69 . 1.345(7)    yes
C68 . H681 . 0.944    no
C69 . H691 . 0.944    no
C71 . C72 . 1.390(5)    yes
C71 . C76 . 1.389(5)    yes
C71 . P6 . 1.789(4)    yes
C72 . C73 . 1.374(5)    yes
C72 . H721 . 0.941    no
C73 . C74 . 1.394(6)    yes
C73 . H731 . 0.944    no
C74 . C75 . 1.368(6)    yes
C74 . O23 . 1.364(5)    yes
C75 . C76 . 1.384(6)    yes
C75 . H751 . 0.941    no
C76 . H761 . 0.942    no
C77 . O23 . 1.426(6)    yes
C77 . H772 . 0.976    no
C77 . H771 . 0.975    no
C77 . H773 . 0.985    no
C78 . C79 . 1.390(5)    yes
C78 . C83 . 1.394(5)    yes
C78 . P6 . 1.790(4)    yes
C79 . C80 . 1.383(5)    yes
C79 . H791 . 0.940    no
C80 . C81 . 1.375(5)    yes
C80 . H801 . 0.939    no
C81 . C82 . 1.383(5)    yes
C81 . O14 . 1.368(5)    yes
C82 . C83 . 1.380(5)    yes
C82 . H821 . 0.939    no
C83 . H831 . 0.942    no
C84 . O14 . 1.404(5)    yes
C84 . H841 . 0.978    no
C84 . H843 . 0.991    no
C84 . H842 . 0.974    no
P1 . O10 . 1.516(2)    yes
P1 . O11 . 1.510(2)    yes
P1 . Zn1 . 3.1535(9)    yes
P1 . Zn3 . 3.0674(9)    yes
P2 . O4 . 1.518(2)    yes
P2 . O5 . 1.510(2)    yes
P2 . Zn1 . 3.1184(9)    yes
P2 . Zn2 . 3.1375(9)    yes
P3 . O2 . 1.513(2)    yes
P3 . O3 . 1.502(2)    yes
P3 . Zn1 . 3.0617(9)    yes
P3 . Zn4 . 3.1699(9)    yes
P4 . O6 . 1.512(2)    yes
P4 . O7 . 1.510(2)    yes
P4 . Zn2 . 3.1716(9)    yes
P4 . Zn4 . 3.0624(9)    yes
P5 . O12 . 1.512(2)    yes
P5 . O13 . 1.511(2)    yes
P5 . Zn2 . 3.0981(9)    yes
P5 . Zn3 . 3.1690(10)    yes
P6 . O8 . 1.512(2)    yes
P6 . O9 . 1.515(2)    yes
P6 . Zn3 . 3.1274(9)    yes
P6 . Zn4 . 3.1297(9)    yes
O1 . Zn1 . 1.996(2)    yes
O1 . Zn2 . 1.990(2)    yes
O1 . Zn3 . 1.988(2)    yes
O1 . Zn4 . 1.980(2)    yes
O2 . Zn1 . 1.960(2)    yes
O3 . Zn4 . 1.917(2)    yes
O4 . Zn1 . 1.934(2)    yes
O5 . Zn2 . 1.930(2)    yes
O6 . Zn4 . 1.938(2)    yes
O7 . Zn2 . 1.937(2)    yes
O8 . Zn4 . 1.923(2)    yes
O9 . Zn3 . 1.936(2)    yes
O10 . Zn3 . 1.951(2)    yes
O11 . Zn1 . 1.937(2)    yes
O12 . Zn2 . 1.939(2)    yes
O13 . Zn3 . 1.928(2)    yes
O19 . C70 . 1.266(7)    yes
Zn1 . Zn2 . 3.2975(5)    yes
Zn1 . Zn3 . 3.2374(5)    yes
Zn1 . Zn4 . 3.2314(5)    yes
Zn2 . Zn3 . 3.2521(5)    yes
Zn2 . Zn4 . 3.1895(5)    yes
Zn3 . Zn4 . 3.2749(5)    yes
C70 . H701 . 0.965    no
C70 . H702 . 0.954    no
C70 . H703 . 0.963    no
loop_
 _geom_angle_atom_site_label_1
 _geom_angle_site_symmetry_1
 _geom_angle_atom_site_label_2
 _geom_angle_site_symmetry_2
 _geom_angle_atom_site_label_3
 _geom_angle_site_symmetry_3
 _geom_angle
 _geom_angle_publ_flag
C93 . C92 . C97 . 118.4(7)    yes
C93 . C92 . H921 . 120.8    no
C97 . C92 . H921 . 120.8    no
C92 . C93 . C94 . 121.6(6)    yes
C92 . C93 . H931 . 119.3    no
C94 . C93 . H931 . 119.0    no
C93 . C94 . C95 . 118.1(6)    yes
C93 . C94 . H941 . 122.8    no
C95 . C94 . H941 . 119.1    no
C94 . C95 . C96 . 119.4(6)    yes
C94 . C95 . C98 . 118.3(6)    yes
C96 . C95 . C98 . 122.3(7)    yes
C95 . C96 . C97 . 122.2(6)    yes
C95 . C96 . H961 . 119.2    no
C97 . C96 . H961 . 118.6    no
C96 . C97 . C92 . 120.2(7)    yes
C96 . C97 . H971 . 119.9    no
C92 . C97 . H971 . 119.9    no
C95 . C98 . H982 . 109.8    no
C95 . C98 . H981 . 109.8    no
H982 . C98 . H981 . 109.7    no
C95 . C98 . H983 . 108.3    no
H982 . C98 . H983 . 110.1    no
H981 . C98 . H983 . 109.1    no
C86 . C85 . H852 . 110.4    no
C86 . C85 . H851 . 110.4    no
H852 . C85 . H851 . 108.0    no
C86 . C85 . H853 . 109.5    no
H852 . C85 . H853 . 109.6    no
H851 . C85 . H853 . 108.8    no
C85 . C86 . C87 . 120.2(6)    yes
C85 . C86 . C91 . 121.3(6)    yes
C87 . C86 . C91 . 118.4(6)    yes
C86 . C87 . C88 . 119.4(7)    yes
C86 . C87 . H871 . 120.8    no
C88 . C87 . H871 . 119.8    no
C87 . C88 . C89 . 119.3(8)    yes
C87 . C88 . H881 . 120.6    no
C89 . C88 . H881 . 120.1    no
C88 . C89 . C90 . 120.2(9)    yes
C88 . C89 . H891 . 120.1    no
C90 . C89 . H891 . 119.6    no
C89 . C90 . C91 . 121.0(8)    yes
C89 . C90 . H901 . 119.5    no
C91 . C90 . H901 . 119.5    no
C86 . C91 . C90 . 121.5(7)    yes
C86 . C91 . H911 . 119.0    no
C90 . C91 . H911 . 119.5    no
C100 . C101 . C103 . 118.0(3)    yes
C100 . C101 . P1 . 118.5(2)    yes
C103 . C101 . P1 . 123.5(3)    yes
C101 . C100 . C105 . 121.5(3)    yes
C101 . C100 . H1001 . 119.0    no
C105 . C100 . H1001 . 119.5    no
C100 . C105 . C102 . 119.8(3)    yes
C100 . C105 . H1051 . 120.4    no
C102 . C105 . H1051 . 119.8    no
C105 . C102 . C104 . 119.7(3)    yes
C105 . C102 . O17 . 115.7(3)    yes
C104 . C102 . O17 . 124.6(3)    yes
C102 . C104 . C103 . 120.0(3)    yes
C102 . C104 . H1041 . 119.6    no
C103 . C104 . H1041 . 120.4    no
C104 . C103 . C101 . 121.0(3)    yes
C104 . C103 . H1031 . 119.7    no
C101 . C103 . H1031 . 119.3    no
O17 . C99 . H992 . 108.8    no
O17 . C99 . H991 . 109.8    no
H992 . C99 . H991 . 109.2    no
O17 . C99 . H993 . 110.3    no
H992 . C99 . H993 . 110.1    no
H991 . C99 . H993 . 108.6    no
C9 . C8 . C13 . 118.0(3)    yes
C9 . C8 . P1 . 121.3(3)    yes
C13 . C8 . P1 . 120.7(3)    yes
C8 . C9 . C10 . 121.8(3)    yes
C8 . C9 . H91 . 118.4    no
C10 . C9 . H91 . 119.8    no
C9 . C10 . C11 . 119.3(3)    yes
C9 . C10 . H101 . 119.6    no
C11 . C10 . H101 . 121.1    no
C10 . C11 . C12 . 120.0(3)    yes
C10 . C11 . O16 . 124.8(3)    yes
C12 . C11 . O16 . 115.2(3)    yes
C11 . C12 . C13 . 120.3(3)    yes
C11 . C12 . H121 . 119.4    no
C13 . C12 . H121 . 120.3    no
C8 . C13 . C12 . 120.6(3)    yes
C8 . C13 . H131 . 118.9    no
C12 . C13 . H131 . 120.6    no
O16 . C14 . H141 . 109.5    no
O16 . C14 . H143 . 109.7    no
H141 . C14 . H143 . 109.4    no
O16 . C14 . H142 . 109.1    no
H141 . C14 . H142 . 109.0    no
H143 . C14 . H142 . 110.2    no
C16 . C15 . C20 . 117.8(3)    yes
C16 . C15 . P2 . 122.6(3)    yes
C20 . C15 . P2 . 119.4(3)    yes
C15 . C16 . C17 . 121.3(3)    yes
C15 . C16 . H161 . 119.3    no
C17 . C16 . H161 . 119.4    no
C16 . C17 . C18 . 119.7(3)    yes
C16 . C17 . H171 . 120.4    no
C18 . C17 . H171 . 119.9    no
C17 . C18 . C19 . 120.2(3)    yes
C17 . C18 . O18 . 124.8(3)    yes
C19 . C18 . O18 . 114.9(3)    yes
C18 . C19 . C20 . 119.9(3)    yes
C18 . C19 . H191 . 119.9    no
C20 . C19 . H191 . 120.2    no
C15 . C20 . C19 . 121.1(3)    yes
C15 . C20 . H201 . 119.1    no
C19 . C20 . H201 . 119.8    no
O18 . C21 . H213 . 109.0    no
O18 . C21 . H212 . 109.5    no
H213 . C21 . H212 . 110.5    no
O18 . C21 . H211 . 108.1    no
H213 . C21 . H211 . 109.9    no
H212 . C21 . H211 . 109.9    no
C23 . C22 . C27 . 117.9(3)    yes
C23 . C22 . P2 . 122.3(3)    yes
C27 . C22 . P2 . 119.5(3)    yes
C22 . C23 . C24 . 121.5(3)    yes
C22 . C23 . H231 . 118.4    no
C24 . C23 . H231 . 120.2    no
C23 . C24 . C25 . 119.7(3)    yes
C23 . C24 . H241 . 119.9    no
C25 . C24 . H241 . 120.5    no
C24 . C25 . C26 . 119.6(3)    yes
C24 . C25 . O24 . 124.8(3)    yes
C26 . C25 . O24 . 115.6(3)    yes
C25 . C26 . C27 . 120.3(3)    yes
C25 . C26 . H261 . 119.4    no
C27 . C26 . H261 . 120.3    no
C22 . C27 . C26 . 121.1(3)    yes
C22 . C27 . H271 . 119.0    no
C26 . C27 . H271 . 119.9    no
O24 . C28 . H282 . 106.9    no
O24 . C28 . H281 . 109.8    no
H282 . C28 . H281 . 110.4    no
O24 . C28 . H283 . 110.2    no
H282 . C28 . H283 . 109.4    no
H281 . C28 . H283 . 110.1    no
C30 . C29 . C34 . 118.2(3)    yes
C30 . C29 . P3 . 122.6(3)    yes
C34 . C29 . P3 . 118.9(3)    yes
C29 . C30 . C31 . 121.4(3)    yes
C29 . C30 . H301 . 117.4    no
C31 . C30 . H301 . 121.1    no
C30 . C31 . C32 . 119.9(3)    yes
C30 . C31 . H311 . 120.5    no
C32 . C31 . H311 . 119.5    no
C31 . C32 . C33 . 119.4(4)    yes
C31 . C32 . O15 . 125.1(3)    yes
C33 . C32 . O15 . 115.5(3)    yes
C32 . C33 . C34 . 120.4(4)    yes
C32 . C33 . H331 . 119.0    no
C34 . C33 . H331 . 120.5    no
C29 . C34 . C33 . 120.6(4)    yes
C29 . C34 . H341 . 119.0    no
C33 . C34 . H341 . 120.4    no
O15 . C35 . H351 . 109.5    no
O15 . C35 . H352 . 110.0    no
H351 . C35 . H352 . 108.8    no
O15 . C35 . H353 . 110.0    no
H351 . C35 . H353 . 108.8    no
H352 . C35 . H353 . 109.8    no
C37 . C36 . C41 . 117.7(3)    yes
C37 . C36 . P3 . 121.2(3)    yes
C41 . C36 . P3 . 121.0(3)    yes
C36 . C37 . C38 . 122.0(3)    yes
C36 . C37 . H371 . 119.4    no
C38 . C37 . H371 . 118.6    no
C37 . C38 . C39 . 119.1(4)    yes
C37 . C38 . H381 . 119.5    no
C39 . C38 . H381 . 121.4    no
C38 . C39 . C40 . 119.9(4)    yes
C38 . C39 . O25 . 124.2(4)    yes
C40 . C39 . O25 . 115.9(4)    yes
C39 . C40 . C41 . 120.5(4)    yes
C39 . C40 . H401 . 119.1    no
C41 . C40 . H401 . 120.4    no
C36 . C41 . C40 . 120.8(4)    yes
C36 . C41 . H411 . 119.6    no
C40 . C41 . H411 . 119.7    no
O25 . C42 . H421 . 108.3    no
O25 . C42 . H423 . 109.6    no
H421 . C42 . H423 . 109.8    no
O25 . C42 . H422 . 109.3    no
H421 . C42 . H422 . 109.6    no
H423 . C42 . H422 . 110.2    no
C44 . C43 . C48 . 117.7(3)    yes
C44 . C43 . P4 . 118.3(3)    yes
C48 . C43 . P4 . 123.9(3)    yes
C43 . C44 . C45 . 121.6(4)    yes
C43 . C44 . H441 . 119.6    no
C45 . C44 . H441 . 118.8    no
C44 . C45 . C46 . 120.1(4)    yes
C44 . C45 . H451 . 120.5    no
C46 . C45 . H451 . 119.4    no
C45 . C46 . C47 . 119.6(4)    yes
C45 . C46 . O22 . 115.5(4)    yes
C47 . C46 . O22 . 124.9(4)    yes
C46 . C47 . C48 . 119.8(4)    yes
C46 . C47 . H471 . 119.9    no
C48 . C47 . H471 . 120.3    no
C47 . C48 . C43 . 121.2(4)    yes
C47 . C48 . H481 . 119.7    no
C43 . C48 . H481 . 119.0    no
O22 . C49 . H493 . 108.2    no
O22 . C49 . H492 . 109.1    no
H493 . C49 . H492 . 110.3    no
O22 . C49 . H491 . 108.1    no
H493 . C49 . H491 . 110.4    no
H492 . C49 . H491 . 110.7    no
C51 . C50 . C55 . 118.2(4)    yes
C51 . C50 . P4 . 120.6(3)    yes
C55 . C50 . P4 . 121.2(3)    yes
C50 . C51 . C52 . 122.1(4)    yes
C50 . C51 . H511 . 118.3    no
C52 . C51 . H511 . 119.6    no
C51 . C52 . C53 . 119.1(4)    yes
C51 . C52 . H521 . 120.3    no
C53 . C52 . H521 . 120.6    no
C52 . C53 . C54 . 119.7(4)    yes
C52 . C53 . O21 . 124.7(4)    yes
C54 . C53 . O21 . 115.6(4)    yes
C53 . C54 . C55 . 120.7(4)    yes
C53 . C54 . H541 . 119.3    no
C55 . C54 . H541 . 120.0    no
C54 . C55 . C50 . 120.2(4)    yes
C54 . C55 . H551 . 120.0    no
C50 . C55 . H551 . 119.7    no
O21 . C56 . H562 . 108.5    no
O21 . C56 . H561 . 110.1    no
H562 . C56 . H561 . 109.4    no
O21 . C56 . H563 . 109.2    no
H562 . C56 . H563 . 109.0    no
H561 . C56 . H563 . 110.7    no
C58 . C57 . C62 . 116.9(4)    yes
C58 . C57 . P5 . 118.5(3)    yes
C62 . C57 . P5 . 124.6(3)    yes
C57 . C58 . C59 . 121.7(4)    yes
C57 . C58 . H581 . 118.8    no
C59 . C58 . H581 . 119.5    no
C58 . C59 . C60 . 120.4(4)    yes
C58 . C59 . H591 . 120.3    no
C60 . C59 . H591 . 119.3    no
C59 . C60 . C61 . 119.3(4)    yes
C59 . C60 . O20 . 115.9(4)    yes
C61 . C60 . O20 . 124.8(4)    yes
C60 . C61 . C62 . 120.1(4)    yes
C60 . C61 . H611 . 119.9    no
C62 . C61 . H611 . 120.0    no
C61 . C62 . C57 . 121.6(4)    yes
C61 . C62 . H621 . 119.9    no
C57 . C62 . H621 . 118.5    no
O20 . C63 . H631 . 108.9    no
O20 . C63 . H633 . 108.6    no
H631 . C63 . H633 . 110.5    no
O20 . C63 . H632 . 108.4    no
H631 . C63 . H632 . 110.3    no
H633 . C63 . H632 . 110.1    no
C65 . C64 . C69 . 117.8(4)    yes
C65 . C64 . P5 . 121.7(3)    yes
C69 . C64 . P5 . 120.4(3)    yes
C64 . C65 . C66 . 120.6(5)    yes
C64 . C65 . H651 . 119.0    no
C66 . C65 . H651 . 120.3    no
C65 . C66 . C67 . 118.5(5)    yes
C65 . C66 . H661 . 119.7    no
C67 . C66 . H661 . 121.8    no
C66 . C67 . C68 . 121.4(5)    yes
C66 . C67 . O19 . 126.4(6)    yes
C68 . C67 . O19 . 112.0(6)    yes
C67 . C68 . C69 . 118.9(5)    yes
C67 . C68 . H681 . 119.6    no
C69 . C68 . H681 . 121.5    no
C64 . C69 . C68 . 122.9(5)    yes
C64 . C69 . H691 . 118.6    no
C68 . C69 . H691 . 118.5    no
C72 . C71 . C76 . 118.2(3)    yes
C72 . C71 . P6 . 122.4(3)    yes
C76 . C71 . P6 . 119.3(3)    yes
C71 . C72 . C73 . 120.9(4)    yes
C71 . C72 . H721 . 119.2    no
C73 . C72 . H721 . 119.9    no
C72 . C73 . C74 . 120.0(4)    yes
C72 . C73 . H731 . 121.1    no
C74 . C73 . H731 . 118.9    no
C73 . C74 . C75 . 119.9(4)    yes
C73 . C74 . O23 . 115.9(4)    yes
C75 . C74 . O23 . 124.2(4)    yes
C74 . C75 . C76 . 119.8(4)    yes
C74 . C75 . H751 . 120.2    no
C76 . C75 . H751 . 120.0    no
C71 . C76 . C75 . 121.1(4)    yes
C71 . C76 . H761 . 118.8    no
C75 . C76 . H761 . 120.1    no
O23 . C77 . H772 . 108.8    no
O23 . C77 . H771 . 110.5    no
H772 . C77 . H771 . 109.9    no
O23 . C77 . H773 . 109.0    no
H772 . C77 . H773 . 109.4    no
H771 . C77 . H773 . 109.2    no
C79 . C78 . C83 . 117.7(3)    yes
C79 . C78 . P6 . 120.4(3)    yes
C83 . C78 . P6 . 121.8(3)    yes
C78 . C79 . C80 . 120.8(4)    yes
C78 . C79 . H791 . 118.8    no
C80 . C79 . H791 . 120.4    no
C79 . C80 . C81 . 120.4(4)    yes
C79 . C80 . H801 . 120.8    no
C81 . C80 . H801 . 118.8    no
C80 . C81 . C82 . 120.1(4)    yes
C80 . C81 . O14 . 115.4(4)    yes
C82 . C81 . O14 . 124.4(4)    yes
C81 . C82 . C83 . 119.2(4)    yes
C81 . C82 . H821 . 120.2    no
C83 . C82 . H821 . 120.6    no
C78 . C83 . C82 . 121.8(4)    yes
C78 . C83 . H831 . 118.7    no
C82 . C83 . H831 . 119.5    no
O14 . C84 . H841 . 107.2    no
O14 . C84 . H843 . 110.8    no
H841 . C84 . H843 . 109.9    no
O14 . C84 . H842 . 109.3    no
H841 . C84 . H842 . 109.3    no
H843 . C84 . H842 . 110.3    no
C101 . P1 . C8 . 108.37(15)    yes
C101 . P1 . O10 . 108.34(14)    yes
C8 . P1 . O10 . 109.22(15)    yes
C101 . P1 . O11 . 106.95(14)    yes
C8 . P1 . O11 . 109.14(14)    yes
O10 . P1 . O11 . 114.64(13)    yes
C101 . P1 . Zn1 . 132.46(11)    yes
C8 . P1 . Zn1 . 102.93(10)    yes
O10 . P1 . Zn1 . 93.53(8)    yes
C101 . P1 . Zn3 . 134.86(11)    yes
C8 . P1 . Zn3 . 106.81(11)    yes
O11 . P1 . Zn3 . 86.93(9)    yes
Zn1 . P1 . Zn3 . 62.701(18)    yes
C22 . P2 . C15 . 109.94(16)    yes
C22 . P2 . O4 . 105.78(14)    yes
C15 . P2 . O4 . 110.50(15)    yes
C22 . P2 . O5 . 109.81(15)    yes
C15 . P2 . O5 . 105.50(15)    yes
O4 . P2 . O5 . 115.32(13)    yes
C22 . P2 . Zn1 . 128.61(11)    yes
C15 . P2 . Zn1 . 110.24(11)    yes
O5 . P2 . Zn1 . 88.68(9)    yes
C22 . P2 . Zn2 . 115.48(11)    yes
C15 . P2 . Zn2 . 123.22(12)    yes
O4 . P2 . Zn2 . 88.29(9)    yes
Zn1 . P2 . Zn2 . 63.619(19)    yes
C29 . P3 . C36 . 108.70(16)    yes
C29 . P3 . O2 . 109.95(14)    yes
C36 . P3 . O2 . 109.36(14)    yes
C29 . P3 . O3 . 106.24(15)    yes
C36 . P3 . O3 . 108.05(16)    yes
O2 . P3 . O3 . 114.36(13)    yes
C29 . P3 . Zn1 . 138.38(11)    yes
C36 . P3 . Zn1 . 103.64(11)    yes
O3 . P3 . Zn1 . 87.39(9)    yes
C29 . P3 . Zn4 . 125.75(11)    yes
C36 . P3 . Zn4 . 110.10(11)    yes
O2 . P3 . Zn4 . 91.09(9)    yes
Zn1 . P3 . Zn4 . 62.440(19)    yes
C43 . P4 . C50 . 109.04(16)    yes
C43 . P4 . O6 . 107.91(15)    yes
C50 . P4 . O6 . 109.39(16)    yes
C43 . P4 . O7 . 107.15(15)    yes
C50 . P4 . O7 . 108.77(15)    yes
O6 . P4 . O7 . 114.46(13)    yes
C43 . P4 . Zn2 . 130.11(12)    yes
C50 . P4 . Zn2 . 106.08(11)    yes
O6 . P4 . Zn2 . 92.17(9)    yes
C43 . P4 . Zn4 . 132.06(12)    yes
C50 . P4 . Zn4 . 109.65(11)    yes
O7 . P4 . Zn4 . 85.89(9)    yes
Zn2 . P4 . Zn4 . 61.516(18)    yes
C57 . P5 . C64 . 109.73(16)    yes
C57 . P5 . O12 . 108.40(15)    yes
C64 . P5 . O12 . 108.43(17)    yes
C57 . P5 . O13 . 106.60(15)    yes
C64 . P5 . O13 . 109.07(16)    yes
O12 . P5 . O13 . 114.54(14)    yes
C57 . P5 . Zn2 . 132.13(11)    yes
C64 . P5 . Zn2 . 107.75(12)    yes
O13 . P5 . Zn2 . 87.80(9)    yes
C57 . P5 . Zn3 . 127.37(12)    yes
C64 . P5 . Zn3 . 109.33(12)    yes
O12 . P5 . Zn3 . 90.94(10)    yes
Zn2 . P5 . Zn3 . 62.507(19)    yes
C78 . P6 . C71 . 108.40(16)    yes
C78 . P6 . O8 . 109.95(15)    yes
C71 . P6 . O8 . 105.25(15)    yes
C78 . P6 . O9 . 106.60(15)    yes
C71 . P6 . O9 . 111.06(15)    yes
O8 . P6 . O9 . 115.45(13)    yes
C78 . P6 . Zn3 . 126.09(12)    yes
C71 . P6 . Zn3 . 115.27(12)    yes
O8 . P6 . Zn3 . 87.81(9)    yes
C78 . P6 . Zn4 . 113.24(11)    yes
C71 . P6 . Zn4 . 125.60(12)    yes
O9 . P6 . Zn4 . 89.01(9)    yes
Zn3 . P6 . Zn4 . 63.120(19)    yes
Zn1 . O1 . Zn2 . 111.62(10)    yes
Zn1 . O1 . Zn3 . 108.68(9)    yes
Zn2 . O1 . Zn3 . 109.65(10)    yes
Zn1 . O1 . Zn4 . 108.73(10)    yes
Zn2 . O1 . Zn4 . 106.92(9)    yes
Zn3 . O1 . Zn4 . 111.24(10)    yes
P3 . O2 . Zn1 . 123.12(13)    yes
P3 . O3 . Zn4 . 135.60(15)    yes
P2 . O4 . Zn1 . 128.80(14)    yes
P2 . O5 . Zn2 . 131.22(14)    yes
P4 . O6 . Zn4 . 124.67(14)    yes
P4 . O7 . Zn2 . 133.50(14)    yes
P6 . O8 . Zn4 . 130.94(14)    yes
P6 . O9 . Zn3 . 129.59(14)    yes
P1 . O10 . Zn3 . 123.98(13)    yes
P1 . O11 . Zn1 . 131.93(14)    yes
P5 . O12 . Zn2 . 127.31(14)    yes
P5 . O13 . Zn3 . 133.89(15)    yes
C84 . O14 . C81 . 118.4(4)    yes
C35 . O15 . C32 . 118.1(3)    yes
C14 . O16 . C11 . 117.5(3)    yes
C99 . O17 . C102 . 117.3(3)    yes
C21 . O18 . C18 . 117.2(3)    yes
C67 . O19 . C70 . 111.4(7)    yes
C63 . O20 . C60 . 118.2(3)    yes
C56 . O21 . C53 . 117.4(4)    yes
C49 . O22 . C46 . 117.1(4)    yes
C77 . O23 . C74 . 116.6(4)    yes
C28 . O24 . C25 . 117.1(3)    yes
C42 . O25 . C39 . 117.2(4)    yes
O1 . Zn1 . O2 . 115.69(9)    yes
O1 . Zn1 . O11 . 110.08(9)    yes
O2 . Zn1 . O11 . 105.08(9)    yes
O1 . Zn1 . O4 . 110.76(9)    yes
O2 . Zn1 . O4 . 108.02(10)    yes
O11 . Zn1 . O4 . 106.71(9)    yes
O1 . Zn1 . P3 . 95.75(6)    yes
O11 . Zn1 . P3 . 127.67(7)    yes
O4 . Zn1 . P3 . 105.09(7)    yes
O1 . Zn1 . P2 . 92.60(6)    yes
O2 . Zn1 . P2 . 129.39(7)    yes
O11 . Zn1 . P2 . 102.67(7)    yes
P3 . Zn1 . P2 . 121.29(3)    yes
O1 . Zn1 . P1 . 92.75(6)    yes
O2 . Zn1 . P1 . 104.00(7)    yes
O4 . Zn1 . P1 . 125.41(7)    yes
P3 . Zn1 . P1 . 121.23(3)    yes
O2 . Zn1 . Zn2 . 136.96(7)    yes
O11 . Zn1 . Zn2 . 114.16(7)    yes
O4 . Zn1 . Zn2 . 77.55(7)    yes
P3 . Zn1 . Zn2 . 112.55(2)    yes
O2 . Zn1 . Zn3 . 117.24(7)    yes
O11 . Zn1 . Zn3 . 75.97(7)    yes
O4 . Zn1 . Zn3 . 132.35(7)    yes
P3 . Zn1 . Zn3 . 109.79(2)    yes
O2 . Zn1 . Zn4 . 82.00(7)    yes
O11 . Zn1 . Zn4 . 133.48(7)    yes
O4 . Zn1 . Zn4 . 114.64(7)    yes
P3 . Zn1 . Zn4 . 60.421(19)    yes
P2 . Zn1 . P1 . 116.21(2)    yes
P2 . Zn1 . Zn2 . 58.472(18)    yes
P1 . Zn1 . Zn2 . 106.398(19)    yes
P2 . Zn1 . Zn3 . 110.08(2)    yes
P1 . Zn1 . Zn3 . 57.348(18)    yes
Zn2 . Zn1 . Zn3 . 59.680(11)    yes
P2 . Zn1 . Zn4 . 107.43(2)    yes
P1 . Zn1 . Zn4 . 112.64(2)    yes
Zn2 . Zn1 . Zn4 . 58.478(11)    yes
Zn3 . Zn1 . Zn4 . 60.831(11)    yes
Zn1 . Zn2 . O12 . 135.06(7)    yes
O1 . Zn2 . O12 . 116.01(9)    yes
Zn1 . Zn2 . O7 . 118.26(8)    yes
O1 . Zn2 . O7 . 112.15(9)    yes
O12 . Zn2 . O7 . 103.67(10)    yes
Zn1 . Zn2 . O5 . 77.24(7)    yes
O1 . Zn2 . O5 . 111.10(9)    yes
O12 . Zn2 . O5 . 108.14(10)    yes
O7 . Zn2 . O5 . 104.96(10)    yes
Zn1 . Zn2 . P5 . 112.56(2)    yes
O1 . Zn2 . P5 . 94.90(6)    yes
O7 . Zn2 . P5 . 122.39(8)    yes
O5 . Zn2 . P5 . 111.14(7)    yes
Zn1 . Zn2 . P2 . 57.910(18)    yes
O1 . Zn2 . P2 . 92.15(6)    yes
O12 . Zn2 . P2 . 127.27(8)    yes
O7 . Zn2 . P2 . 105.16(8)    yes
Zn1 . Zn2 . P4 . 108.28(2)    yes
O1 . Zn2 . P4 . 93.97(6)    yes
O12 . Zn2 . P4 . 105.83(8)    yes
O5 . Zn2 . P4 . 121.66(7)    yes
Zn1 . Zn2 . Zn3 . 59.241(11)    yes
O12 . Zn2 . Zn3 . 81.57(7)    yes
O7 . Zn2 . Zn3 . 131.38(7)    yes
O5 . Zn2 . Zn3 . 119.40(7)    yes
Zn1 . Zn2 . Zn4 . 59.724(11)    yes
O12 . Zn2 . Zn4 . 121.26(8)    yes
O7 . Zn2 . Zn4 . 76.29(7)    yes
O5 . Zn2 . Zn4 . 129.01(7)    yes
P5 . Zn2 . P2 . 124.30(3)    yes
P5 . Zn2 . P4 . 118.31(3)    yes
P2 . Zn2 . P4 . 116.16(3)    yes
P5 . Zn2 . Zn3 . 59.814(19)    yes
P2 . Zn2 . Zn3 . 109.22(2)    yes
P4 . Zn2 . Zn3 . 111.33(2)    yes
P5 . Zn2 . Zn4 . 109.87(2)    yes
P2 . Zn2 . Zn4 . 108.00(2)    yes
P4 . Zn2 . Zn4 . 57.555(18)    yes
Zn3 . Zn2 . Zn4 . 61.105(11)    yes
Zn1 . Zn3 . Zn2 . 61.079(11)    yes
Zn1 . Zn3 . O10 . 83.38(7)    yes
Zn2 . Zn3 . O10 . 122.76(7)    yes
O1 . Zn3 . O10 . 118.17(9)    yes
Zn1 . Zn3 . O9 . 116.71(7)    yes
Zn2 . Zn3 . O9 . 131.37(7)    yes
O1 . Zn3 . O9 . 111.81(9)    yes
O10 . Zn3 . O9 . 103.75(10)    yes
Zn1 . Zn3 . O13 . 131.67(7)    yes
Zn2 . Zn3 . O13 . 77.23(7)    yes
O1 . Zn3 . O13 . 111.99(9)    yes
O10 . Zn3 . O13 . 101.42(10)    yes
O9 . Zn3 . O13 . 108.78(11)    yes
Zn1 . Zn3 . P1 . 59.950(18)    yes
Zn2 . Zn3 . P1 . 109.64(2)    yes
O1 . Zn3 . P1 . 95.51(6)    yes
O9 . Zn3 . P1 . 107.57(7)    yes
Zn1 . Zn3 . P6 . 107.62(2)    yes
Zn2 . Zn3 . P6 . 109.50(2)    yes
O1 . Zn3 . P6 . 92.72(6)    yes
O10 . Zn3 . P6 . 124.04(7)    yes
Zn1 . Zn3 . P5 . 112.30(2)    yes
Zn2 . Zn3 . P5 . 57.679(18)    yes
O1 . Zn3 . P5 . 92.81(6)    yes
O10 . Zn3 . P5 . 107.13(7)    yes
O9 . Zn3 . P5 . 124.03(8)    yes
Zn1 . Zn3 . Zn4 . 59.494(11)    yes
Zn2 . Zn3 . Zn4 . 58.506(11)    yes
O10 . Zn3 . Zn4 . 137.40(7)    yes
O9 . Zn3 . Zn4 . 78.41(7)    yes
O13 . Zn3 . P1 . 120.60(8)    yes
O13 . Zn3 . P6 . 108.59(8)    yes
P1 . Zn3 . P6 . 121.98(3)    yes
P1 . Zn3 . P5 . 119.54(3)    yes
P6 . Zn3 . P5 . 117.24(3)    yes
O13 . Zn3 . Zn4 . 118.40(7)    yes
P1 . Zn3 . Zn4 . 113.77(2)    yes
P6 . Zn3 . Zn4 . 58.474(18)    yes
P5 . Zn3 . Zn4 . 105.996(19)    yes
Zn2 . Zn4 . Zn1 . 61.798(11)    yes
Zn2 . Zn4 . Zn3 . 60.389(11)    yes
Zn1 . Zn4 . Zn3 . 59.675(11)    yes
Zn2 . Zn4 . O6 . 84.34(7)    yes
Zn1 . Zn4 . O6 . 127.13(8)    yes
Zn3 . Zn4 . O6 . 136.17(7)    yes
O1 . Zn4 . O6 . 120.67(9)    yes
Zn2 . Zn4 . P4 . 60.929(19)    yes
Zn1 . Zn4 . P4 . 112.81(2)    yes
Zn3 . Zn4 . P4 . 113.62(2)    yes
O1 . Zn4 . P4 . 97.57(6)    yes
Zn2 . Zn4 . O8 . 120.40(8)    yes
Zn1 . Zn4 . O8 . 128.97(7)    yes
Zn3 . Zn4 . O8 . 77.54(7)    yes
O1 . Zn4 . O8 . 111.73(9)    yes
O6 . Zn4 . O8 . 102.59(10)    yes
Zn2 . Zn4 . O3 . 130.04(7)    yes
Zn1 . Zn4 . O3 . 76.44(7)    yes
Zn3 . Zn4 . O3 . 120.32(7)    yes
O1 . Zn4 . O3 . 111.96(9)    yes
O6 . Zn4 . O3 . 101.90(10)    yes
Zn2 . Zn4 . P6 . 111.07(2)    yes
Zn1 . Zn4 . P6 . 107.71(2)    yes
Zn3 . Zn4 . P6 . 58.406(18)    yes
O1 . Zn4 . P6 . 92.83(6)    yes
O6 . Zn4 . P6 . 122.52(8)    yes
Zn2 . Zn4 . P3 . 112.60(2)    yes
Zn1 . Zn4 . P3 . 57.139(18)    yes
Zn3 . Zn4 . P3 . 106.198(19)    yes
O1 . Zn4 . P3 . 92.81(6)    yes
O6 . Zn4 . P3 . 111.30(8)    yes
P4 . Zn4 . O8 . 108.86(8)    yes
P4 . Zn4 . O3 . 119.96(8)    yes
O8 . Zn4 . O3 . 106.64(11)    yes
P4 . Zn4 . P6 . 123.31(3)    yes
O3 . Zn4 . P6 . 106.65(8)    yes
P4 . Zn4 . P3 . 122.84(3)    yes
O8 . Zn4 . P3 . 118.72(8)    yes
O3 . Zn4 . P3 . 19.36(7)    yes
P6 . Zn4 . P3 . 111.99(3)    yes
O19 . C70 . H701 . 101.6    no
O19 . C70 . H702 . 110.9    no
H701 . C70 . H702 . 111.3    no
O19 . C70 . H703 . 111.7    no
H701 . C70 . H703 . 111.1    no
H702 . C70 . H703 . 109.9    no
loop_
 _geom_hbond_atom_site_label_D
 _geom_hbond_site_symmetry_D
 _geom_hbond_atom_site_label_H
 _geom_hbond_site_symmetry_H
 _geom_hbond_atom_site_label_A
 _geom_hbond_site_symmetry_A
 _geom_hbond_angle_DHA
 _geom_hbond_distance_DH
 _geom_hbond_distance_HA
 _geom_hbond_distance_DA
 _geom_hbond_publ_flag
C38 . H381 . O15 4_756 147.26(11) 0.930 2.481 3.301(6)    yes


_iucr_refine_instructions_details
;
#
# Punched on 17/06/15 at 17:25:57
#
#LIST     12                                                                    
BLOCK SCALE X'S  U'S 
RIDE C   (  92,X'S) H   ( 921,X'S) 
RIDE C   (  93,X'S) H   ( 931,X'S) 
RIDE C   (  94,X'S) H   ( 941,X'S) 
RIDE C   (  96,X'S) H   ( 961,X'S) 
RIDE C   (  97,X'S) H   ( 971,X'S) 
RIDE C   (  98,X'S) H   ( 982,X'S) H   ( 981,X'S) H   ( 983,X'S) 
RIDE C   (  85,X'S) H   ( 852,X'S) H   ( 851,X'S) H   ( 853,X'S) 
RIDE C   (  87,X'S) H   ( 871,X'S) 
RIDE C   (  88,X'S) H   ( 881,X'S) 
RIDE C   (  89,X'S) H   ( 891,X'S) 
RIDE C   (  90,X'S) H   ( 901,X'S) 
RIDE C   (  91,X'S) H   ( 911,X'S) 
RIDE C   ( 100,X'S) H   (1001,X'S) 
RIDE C   ( 105,X'S) H   (1051,X'S) 
RIDE C   ( 104,X'S) H   (1041,X'S) 
RIDE C   ( 103,X'S) H   (1031,X'S) 
RIDE C   (  99,X'S) H   ( 992,X'S) H   ( 991,X'S) H   ( 993,X'S) 
RIDE C   (   9,X'S) H   (  91,X'S) 
RIDE C   (  10,X'S) H   ( 101,X'S) 
RIDE C   (  12,X'S) H   ( 121,X'S) 
RIDE C   (  13,X'S) H   ( 131,X'S) 
RIDE C   (  14,X'S) H   ( 141,X'S) H   ( 143,X'S) H   ( 142,X'S) 
RIDE C   (  16,X'S) H   ( 161,X'S) 
RIDE C   (  17,X'S) H   ( 171,X'S) 
RIDE C   (  19,X'S) H   ( 191,X'S) 
RIDE C   (  20,X'S) H   ( 201,X'S) 
RIDE C   (  21,X'S) H   ( 213,X'S) H   ( 212,X'S) H   ( 211,X'S) 
RIDE C   (  23,X'S) H   ( 231,X'S) 
RIDE C   (  24,X'S) H   ( 241,X'S) 
RIDE C   (  26,X'S) H   ( 261,X'S) 
RIDE C   (  27,X'S) H   ( 271,X'S) 
RIDE C   (  28,X'S) H   ( 282,X'S) H   ( 281,X'S) H   ( 283,X'S) 
RIDE C   (  30,X'S) H   ( 301,X'S) 
RIDE C   (  31,X'S) H   ( 311,X'S) 
RIDE C   (  33,X'S) H   ( 331,X'S) 
RIDE C   (  34,X'S) H   ( 341,X'S) 
RIDE C   (  35,X'S) H   ( 351,X'S) H   ( 352,X'S) H   ( 353,X'S) 
RIDE C   (  37,X'S) H   ( 371,X'S) 
RIDE C   (  38,X'S) H   ( 381,X'S) 
RIDE C   (  40,X'S) H   ( 401,X'S) 
RIDE C   (  41,X'S) H   ( 411,X'S) 
RIDE C   (  42,X'S) H   ( 421,X'S) H   ( 423,X'S) H   ( 422,X'S) 
RIDE C   (  44,X'S) H   ( 441,X'S) 
RIDE C   (  45,X'S) H   ( 451,X'S) 
RIDE C   (  47,X'S) H   ( 471,X'S) 
RIDE C   (  48,X'S) H   ( 481,X'S) 
RIDE C   (  49,X'S) H   ( 493,X'S) H   ( 492,X'S) H   ( 491,X'S) 
RIDE C   (  51,X'S) H   ( 511,X'S) 
RIDE C   (  52,X'S) H   ( 521,X'S) 
RIDE C   (  54,X'S) H   ( 541,X'S) 
RIDE C   (  55,X'S) H   ( 551,X'S) 
RIDE C   (  56,X'S) H   ( 562,X'S) H   ( 561,X'S) H   ( 563,X'S) 
RIDE C   (  58,X'S) H   ( 581,X'S) 
RIDE C   (  59,X'S) H   ( 591,X'S) 
RIDE C   (  61,X'S) H   ( 611,X'S) 
RIDE C   (  62,X'S) H   ( 621,X'S) 
RIDE C   (  63,X'S) H   ( 631,X'S) H   ( 633,X'S) H   ( 632,X'S) 
RIDE C   (  65,X'S) H   ( 651,X'S) 
RIDE C   (  66,X'S) H   ( 661,X'S) 
RIDE C   (  68,X'S) H   ( 681,X'S) 
RIDE C   (  69,X'S) H   ( 691,X'S) 
RIDE C   (  72,X'S) H   ( 721,X'S) 
RIDE C   (  73,X'S) H   ( 731,X'S) 
RIDE C   (  75,X'S) H   ( 751,X'S) 
RIDE C   (  76,X'S) H   ( 761,X'S) 
RIDE C   (  77,X'S) H   ( 772,X'S) H   ( 771,X'S) H   ( 773,X'S) 
RIDE C   (  79,X'S) H   ( 791,X'S) 
RIDE C   (  80,X'S) H   ( 801,X'S) 
RIDE C   (  82,X'S) H   ( 821,X'S) 
RIDE C   (  83,X'S) H   ( 831,X'S) 
RIDE C   (  84,X'S) H   ( 841,X'S) H   ( 843,X'S) H   ( 842,X'S) 
RIDE C   (  70,X'S) H   ( 701,X'S) H   ( 702,X'S) H   ( 703,X'S) 
END                                                                             
#
# Punched on 17/06/15 at 17:25:57
#
#LIST     16                                                                    
NO 
END                                                                             
;
