# Supplementary material for: Simple phosphinate ligands access zinc clusters identified in the synthesis of zinc oxide nanoparticles
Source: Nat Commun. 2016 Oct 13;7:13008. doi: 10.1038/ncomms13008 (PMC5065624; doi:10.1038/ncomms13008)
Supplement: Supplementary Data 4 — crystallographic information files for structure 4A [file ncomms13008-s5.cif]

data_3A 
_audit_creation_date        "2015-06-19"
_audit_creation_method CRYSTALS_ver_14.61

_oxford_structure_analysis_title  'xcalibur in W:\Seb Pike\SC X-ra At 18: 7 on '
_chemical_name_systematic         'Zn6(OH)3(DPPA)9'
_chemical_melting_point           .

_refine_special_details
;

Two solvent molecules of toluene were located in the fourier map, 
one could be sensible refined with the use of symmetry restraints 
the other could not be adequately modelled due to extensive disorder 
and so was treated using the SQUEEZE algorithm.1 Two of the phenyl 
groups showed minor disorder in the form of enlarged displacement 
ellipsoids, one was modelled over two positions and restrained to 
maintain sensible geometries, the other was best modelled by adding 
symmetry restraints to the original position. Hydrogen atoms upon 
the OH groups (H192, H203 & H212) could not be located in the fourier
map and were placed in calculated positions before allowing free 
refinement and then applying the riding model. We anticipate these 
hydroxide protons could be disordered over different sites but this 
model does not include this.
;


_cell_length_a                    18.0222(3)
_cell_length_b                    27.3672(4)
_cell_length_c                    24.9782(4)
_cell_angle_alpha                 90
_cell_angle_beta                  104.1787(18)
_cell_angle_gamma                 90
_cell_volume                      11944.38(19)
 
_symmetry_cell_setting            'monoclinic' 
_symmetry_space_group_name_H-M    'P 21/c ' 
_symmetry_space_group_name_Hall   '-P 2ybc' 
loop_
 _symmetry_equiv_pos_as_xyz
 'x,y,z'
 '-x,-y,-z'
 'x,-y+1/2,z+1/2'
 '-x,y+1/2,-z+1/2'

loop_
_atom_type_symbol
_atom_type_scat_dispersion_real
_atom_type_scat_dispersion_imag
_atom_type_scat_Cromer_Mann_a1
_atom_type_scat_Cromer_Mann_b1
_atom_type_scat_Cromer_Mann_a2
_atom_type_scat_Cromer_Mann_b2
_atom_type_scat_Cromer_Mann_a3
_atom_type_scat_Cromer_Mann_b3
_atom_type_scat_Cromer_Mann_a4
_atom_type_scat_Cromer_Mann_b4
_atom_type_scat_Cromer_Mann_c
_atom_type_scat_source  
 C       0.0033   0.0016   2.3100  20.8439   1.0200  10.2075   1.5886   0.5687
   0.8650  51.6512   0.2156 'International Tables Vol C 4.2.6.8 and 6.1.1.4'
 H       0.0000   0.0000   0.4930  10.5109   0.3229  26.1257   0.1402   3.1424
   0.0408  57.7998   0.0030 'International Tables Vol C 4.2.6.8 and 6.1.1.4'
 O       0.0106   0.0060   3.0485  13.2771   2.2868   5.7011   1.5463   0.3239
   0.8670  32.9089   0.2508 'International Tables Vol C 4.2.6.8 and 6.1.1.4'
 P       0.1023   0.0942   6.4345   1.9067   4.1791  27.1570   1.7800   0.5260
   1.4908  68.1645   1.1149 'International Tables Vol C 4.2.6.8 and 6.1.1.4'
 Zn      0.2839   1.4301  14.0743   3.2655   7.0318   0.2333   5.1652  10.3163
   2.4100  58.7097   1.3041 'International Tables Vol C 4.2.6.8 and 6.1.1.4'
 
 
_cell_formula_units_Z                    4

# Given Formula = C115 H101 O21 P9 Zn6 
# Dc =      1.38 Fooo =   5096.00 Mu =     13.70 M =   2490.10
# Found Formula = C115.00 H101.00 O21 P9 Zn6 
# Dc =      1.38 FOOO =   5096.00 Mu =     13.70 M =   2490.11

_chemical_formula_sum             'C115.00 H101.00 O21 P9 Zn6'
_chemical_formula_moiety          'C115.00 H101.00 O21 P9 Zn6'
_chemical_compound_source         'RCS1 312 Imperial College London'
_chemical_formula_weight           2490.11
 
 
_cell_measurement_reflns_used        12944
_cell_measurement_theta_min              3
_cell_measurement_theta_max             28
_cell_measurement_temperature          173
 
_exptl_crystal_description        'block' 
_exptl_crystal_colour             'colourless' 
_exptl_crystal_size_min           0.100 
_exptl_crystal_size_mid           0.200 
_exptl_crystal_size_max           0.200 
 
_exptl_crystal_density_diffrn     1.385 
_exptl_crystal_density_meas       ? 
_exptl_crystal_density_method     'not measured' 
# Non-dispersive F(000): 
_exptl_crystal_F_000              5096 
_exptl_absorpt_coefficient_mu     1.370 
 
# Sheldrick geometric approximatio 0.76 0.87 
_exptl_absorpt_correction_type    multi-scan 
_exptl_absorpt_process_details    'CrysAlisPro, (Agilent, 2011)' 
_exptl_absorpt_correction_T_min   0.84 
_exptl_absorpt_correction_T_max   0.87 
_diffrn_measurement_device_type   'Oxford Diffraction SuperNova' 
_diffrn_measurement_device        'Area' 
_diffrn_radiation_monochromator   'graphite' 
_diffrn_radiation_type            'Mo K\a'
_diffrn_radiation_wavelength           0.71073
_diffrn_measurement_method        \w 
 
# If a reference occurs more than once, delete the author 
# and date from subsequent references. 
_computing_data_collection        'SuperNova, (Oxford Diffraction, 2010)' 
_computing_cell_refinement        'CrysAlisPro, (Agilent, 2011)' 
_computing_data_reduction         'CrysAlisPro, (Agilent, 2011)' 
_computing_structure_solution     'Superflip (Palatinus & Chapuis, 2007)' 
_computing_structure_refinement   'CRYSTALS (Betteridge et al., 2003)' 
_computing_publication_material   'CRYSTALS (Betteridge et al., 2003)' 
_computing_molecular_graphics     'CAMERON (Watkin et al., 1996)' 
 
_diffrn_standards_interval_time   . 
_diffrn_standards_interval_count  . 
_diffrn_standards_number          0 
_diffrn_standards_decay_%         ? 
 
_diffrn_ambient_temperature        173
_diffrn_reflns_number             42517 
_reflns_number_total              22902 
_diffrn_reflns_av_R_equivalents   0.029 

# Number of reflections with Friedels Law is 22902 
# Theoretical number of reflections is about 48860 
 
 
_diffrn_reflns_theta_min          2.182 
_diffrn_reflns_theta_max          26.373 
_diffrn_measured_fraction_theta_max 0.938 
 
_diffrn_reflns_theta_full         25.510 
_diffrn_measured_fraction_theta_full 0.979 
 
 
_diffrn_reflns_limit_h_min        -21 
_diffrn_reflns_limit_h_max        21 
_diffrn_reflns_limit_k_min        0 
_diffrn_reflns_limit_k_max        33 
_diffrn_reflns_limit_l_min        0 
_diffrn_reflns_limit_l_max        31 
_reflns_limit_h_min               -21 
_reflns_limit_h_max               21 
_reflns_limit_k_min               0 
_reflns_limit_k_max               33 
_reflns_limit_l_min               0 
_reflns_limit_l_max               31 
 
_oxford_diffrn_Wilson_B_factor    2.00 
_oxford_diffrn_Wilson_scale       3.22 
 
_atom_sites_solution_primary      Other  #heavy,direct,difmap,geom,iterative
# _atom_sites_solution_secondary  difmap
_atom_sites_solution_hydrogens    difmap
 
_refine_diff_density_min          -0.75 
_refine_diff_density_max          1.03 
 
 
# The current dictionary definitions do not cover the 
# situation where the reflections used for refinement were 
# selected by a user-defined sigma threshold 
 
 
# The values actually used during refinement 
_oxford_reflns_threshold_expression_ref     I>-3.0\s(I)
_refine_ls_number_reflns          22819 
_refine_ls_number_restraints      1002 
_refine_ls_number_parameters      1415 
_oxford_refine_ls_R_factor_ref    0.0833 
_refine_ls_wR_factor_ref          0.1015 
_refine_ls_goodness_of_fit_ref    0.9335 
_refine_ls_shift/su_max           0.0059839 
_refine_ls_shift/su_mean          0.0001801 
 
 
# The values computed with all filters except I/sigma 
_oxford_reflns_number_all         22819 
_refine_ls_R_factor_all           0.0833 
_refine_ls_wR_factor_all          0.1015 
 
# The values computed with a 2 sigma cutoff - a la SHELX 
_reflns_threshold_expression      I>2.0\s(I)
_reflns_number_gt                 15660 
_refine_ls_R_factor_gt            0.0449 
_refine_ls_wR_factor_gt           0.0946 
 
# choose from: rm (reference molecule of known chirality), 
# ad (anomolous dispersion - Flack), rmad (rm and ad), 
# syn (from synthesis), unk (unknown) or . (not applicable). 
_chemical_absolute_configuration  '.' 
 
 
_refine_ls_structure_factor_coef  Fsqd 
_refine_ls_matrix_type            full
_refine_ls_hydrogen_treatment     constr         #undef, noref, refall,
                                                 # refxyz, refU, constr or mixed
_refine_ls_weighting_scheme       calc 
_refine_ls_weighting_details 
;
 Method= Modified Sheldrick 
 w=1/[\s^2^(F^2^) + ( 0.04P)^2^ +17.78P] 
 ,where P=(max(Fo^2^,0) + 2Fc^2^)/3 
;
# Insert your own references if required - in alphabetical order 
_publ_section_references 
; 
Betteridge, P.W., Carruthers, J.R., Cooper, R.I., 
Prout, K. & Watkin, D.J. (2003). J. Appl. Cryst. 36, 1487. 
 
Agilent (2011). CrysAlisPro. 
 
Oxford Diffraction, (2010). Supernova User Manual. 
 
Palatinus, L. & Chapuis, G. (2007). J. Appl. Cryst. 40, 786-790. 
 
Watkin, D.J., Prout, C.K. & Pearce, L.J. (1996). CAMERON, Chemical 
Crystallography Laboratory, Oxford, UK. 
; 

# Uequiv = arithmetic mean of Ui i.e. Ueqiv = (U1+U2+U3)/3

# Replace last . with number of unfound hydrogen atoms attached to an atom.

# ..._refinement_flags_... 
# . no refinement constraints           S special position constraint on site
# G rigid group refinement of site      R riding atom
# D distance or angle restraint on site T thermal displacement constraints
# U Uiso or Uij restraint (rigid bond)  P partial occupancy constraint


loop_
_atom_site_label
_atom_site_type_symbol
_atom_site_fract_x
_atom_site_fract_y
_atom_site_fract_z
_atom_site_U_iso_or_equiv
_atom_site_occupancy
_atom_site_adp_type
_atom_site_refinement_flags_posn
_atom_site_refinement_flags_adp
_atom_site_refinement_flags_occupancy
_atom_site_disorder_assembly
_atom_site_disorder_group
_atom_site_attached_hydrogens
C1 C 0.4082(2) 0.45875(14) 0.23318(14) 0.0295 1.0000 Uani . . . . . . 
C2 C 0.3562(2) 0.42116(15) 0.22830(16) 0.0397 1.0000 Uani . . . . . . 
C3 C 0.2800(3) 0.4312(2) 0.22705(19) 0.0557 1.0000 Uani . . . . . . 
C4 C 0.2567(3) 0.4784(2) 0.2310(2) 0.0609 1.0000 Uani . . . . . . 
C5 C 0.3083(3) 0.51621(19) 0.2366(2) 0.0590 1.0000 Uani . . . . . . 
C6 C 0.3831(3) 0.50699(16) 0.23753(18) 0.0463 1.0000 Uani . . . . . . 
C7 C 0.4195(2) 0.63994(13) 0.12929(14) 0.0257 1.0000 Uani . . . . . . 
C8 C 0.3649(2) 0.60374(15) 0.12603(17) 0.0384 1.0000 Uani . . . . . . 
C9 C 0.2893(3) 0.61553(18) 0.1231(2) 0.0548 1.0000 Uani . . . . . . 
C10 C 0.2677(3) 0.66375(19) 0.12308(19) 0.0533 1.0000 Uani . . . . . . 
C11 C 0.3213(3) 0.70032(17) 0.12615(19) 0.0486 1.0000 Uani . . . . . . 
C12 C 0.3962(2) 0.68819(14) 0.12885(17) 0.0387 1.0000 Uani . . . . . . 
C13 C 0.4078(2) 0.64291(13) 0.33280(15) 0.0279 1.0000 Uani . . . . . . 
C14 C 0.3762(3) 0.6337(2) 0.37663(19) 0.0578 1.0000 Uani . . . . . . 
C15 C 0.3026(3) 0.6488(2) 0.3757(2) 0.0721 1.0000 Uani . . . . . . 
C16 C 0.2612(3) 0.6736(2) 0.3319(2) 0.0642 1.0000 Uani . . . . . . 
C17 C 0.2909(3) 0.68308(19) 0.2879(3) 0.0693 1.0000 Uani . . . . . . 
C18 C 0.3644(2) 0.66757(17) 0.2876(2) 0.0520 1.0000 Uani . . . . . . 
C19 C 0.5287(2) 0.38570(14) 0.24455(15) 0.0309 1.0000 Uani . . . . . . 
C20 C 0.5513(3) 0.36962(16) 0.29845(18) 0.0553 1.0000 Uani . . . . . . 
C21 C 0.5672(4) 0.32047(18) 0.3088(2) 0.0754 1.0000 Uani . . . . . . 
C22 C 0.5603(3) 0.28802(17) 0.2666(2) 0.0619 1.0000 Uani . . . . . . 
C23 C 0.5379(3) 0.30392(16) 0.2132(2) 0.0530 1.0000 Uani . . . . . . 
C24 C 0.5222(3) 0.35305(15) 0.20245(17) 0.0420 1.0000 Uani . . . . . . 
C25 C 0.5282(2) 0.64436(14) 0.06336(14) 0.0276 1.0000 Uani . . . . . . 
C26 C 0.5160(2) 0.61161(15) 0.01988(16) 0.0354 1.0000 Uani . . . . . . 
C27 C 0.5184(2) 0.62695(17) -0.03273(17) 0.0448 1.0000 Uani . . . . . . 
C28 C 0.5314(3) 0.67530(19) -0.04159(17) 0.0494 1.0000 Uani . . . . . . 
C29 C 0.5435(3) 0.70857(16) 0.00096(17) 0.0440 1.0000 Uani . . . . . . 
C30 C 0.5423(2) 0.69320(15) 0.05324(17) 0.0383 1.0000 Uani . . . . . . 
C31 C 0.5682(2) 0.64450(13) 0.39482(15) 0.0294 1.0000 Uani . . . . . . 
C32 C 0.6013(2) 0.69039(15) 0.39586(17) 0.0379 1.0000 Uani . . . . . . 
C33 C 0.6550(3) 0.70558(17) 0.44203(18) 0.0483 1.0000 Uani . . . . . . 
C34 C 0.6758(3) 0.67571(19) 0.48725(19) 0.0584 1.0000 Uani . . . . . . 
C35 C 0.6425(3) 0.63032(18) 0.48701(19) 0.0642 1.0000 Uani . . . . . . 
C36 C 0.5890(3) 0.61487(16) 0.44084(17) 0.0484 1.0000 Uani . . . . . . 
C37 C 0.6612(2) 0.48737(14) 0.51337(16) 0.0340 1.0000 Uani . . . . . . 
C38 C 0.6009(3) 0.4851(2) 0.5389(2) 0.0738 1.0000 Uani . . . . . . 
C39 C 0.6064(4) 0.5065(2) 0.5897(2) 0.0839 1.0000 Uani . . . . . . 
C40 C 0.6710(4) 0.53095(19) 0.6156(2) 0.0675 1.0000 Uani . . . . . . 
C41 C 0.7301(3) 0.53531(18) 0.5905(2) 0.0606 1.0000 Uani . . . . . . 
C42 C 0.7254(2) 0.51353(16) 0.53958(18) 0.0470 1.0000 Uani . . . . . . 
C43 C 0.6373(2) 0.39517(13) 0.45658(14) 0.0309 1.0000 Uani . . . . . . 
C44 C 0.6958(3) 0.36097(15) 0.46358(17) 0.0409 1.0000 Uani . . . . . . 
C45 C 0.6806(3) 0.31226(16) 0.4719(2) 0.0516 1.0000 Uani . . . . . . 
C46 C 0.6084(3) 0.29722(16) 0.47332(18) 0.0500 1.0000 Uani . . . . . . 
C47 C 0.5492(3) 0.33074(15) 0.46690(18) 0.0477 1.0000 Uani . . . . . . 
C48 C 0.5636(2) 0.37945(15) 0.45781(17) 0.0400 1.0000 Uani . . . . . . 
C49 C 0.6816(2) 0.39707(14) 0.08107(15) 0.0299 1.0000 Uani . . . . . . 
C50 C 0.6795(3) 0.37092(15) 0.12839(18) 0.0447 1.0000 Uani . . . . . . 
C51 C 0.6778(3) 0.32038(16) 0.12786(19) 0.0522 1.0000 Uani . . . . . . 
C52 C 0.6800(3) 0.29532(16) 0.0804(2) 0.0506 1.0000 Uani . . . . . . 
C53 C 0.6826(3) 0.32098(16) 0.0337(2) 0.0519 1.0000 Uani . . . . . . 
C54 C 0.6832(2) 0.37115(15) 0.03364(17) 0.0408 1.0000 Uani . . . . . . 
C55 C 0.6980(2) 0.48494(13) 0.01989(15) 0.0318 1.0000 Uani . . . . . . 
C56 C 0.6366(3) 0.50373(14) -0.01999(16) 0.0384 1.0000 Uani . . . . . . 
C57 C 0.6478(3) 0.52087(15) -0.06964(18) 0.0510 1.0000 Uani . . . . . . 
C58 C 0.7190(3) 0.51938(17) -0.07984(19) 0.0556 1.0000 Uani . . . . . . 
C59 C 0.7798(3) 0.50077(17) -0.0409(2) 0.0542 1.0000 Uani . . . . . . 
C60 C 0.7692(3) 0.48384(16) 0.00919(17) 0.0429 1.0000 Uani . . . . . . 
C67 C 0.7442(2) 0.78734(14) 0.34203(17) 0.0372 1.0000 Uani . . . . . . 
C68 C 0.6888(3) 0.81214(15) 0.35995(19) 0.0474 1.0000 Uani . . . . . . 
C69 C 0.7093(3) 0.84613(17) 0.4031(2) 0.0613 1.0000 Uani . . . . . . 
C70 C 0.7838(4) 0.8553(2) 0.4263(2) 0.0779 1.0000 Uani . . . . . . 
C71 C 0.8397(4) 0.8311(2) 0.4092(3) 0.0999 1.0000 Uani . . . . . . 
C72 C 0.8204(3) 0.79702(19) 0.3675(2) 0.0819 1.0000 Uani . . . . . . 
C73 C 0.8405(2) 0.38378(14) 0.34545(17) 0.0354 1.0000 Uani . . . . . . 
C74 C 0.7944(3) 0.34711(17) 0.3177(2) 0.0594 1.0000 Uani . . . . . . 
C75 C 0.7950(4) 0.30149(19) 0.3419(3) 0.0809 1.0000 Uani . . . . . . 
C76 C 0.8395(3) 0.2924(2) 0.3926(3) 0.0748 1.0000 Uani . . . . . . 
C77 C 0.8847(3) 0.3286(2) 0.4213(3) 0.0741 1.0000 Uani . . . . . . 
C78 C 0.8849(3) 0.37416(17) 0.3975(2) 0.0581 1.0000 Uani . . . . . . 
C79 C 0.8207(2) 0.62065(14) 0.15634(16) 0.0341 1.0000 Uani . . . . . . 
C80 C 0.8049(2) 0.67074(15) 0.15662(18) 0.0438 1.0000 Uani . . . . . . 
C81 C 0.7615(3) 0.69235(19) 0.1090(2) 0.0606 1.0000 Uani . . . . . . 
C82 C 0.7343(3) 0.6652(2) 0.0614(2) 0.0613 1.0000 Uani . . . . . . 
C83 C 0.7489(3) 0.61628(18) 0.06155(19) 0.0565 1.0000 Uani . . . . . . 
C84 C 0.7922(3) 0.59361(16) 0.10820(17) 0.0462 1.0000 Uani . . . . . . 
C85 C 0.8813(2) 0.64476(16) 0.48773(16) 0.0372 1.0000 Uani . . . . . . 
C86 C 0.8721(3) 0.69473(18) 0.4793(2) 0.0610 1.0000 Uani . . . . . . 
C87 C 0.8826(4) 0.7259(2) 0.5242(3) 0.0816 1.0000 Uani . . . . . . 
C88 C 0.9027(3) 0.7079(3) 0.5767(3) 0.0796 1.0000 Uani . . . . . . 
C89 C 0.9122(3) 0.6586(2) 0.5860(2) 0.0695 1.0000 Uani . . . . . . 
C90 C 0.9010(2) 0.62708(18) 0.54162(17) 0.0477 1.0000 Uani . . . . . . 
C91 C 0.9432(2) 0.44304(15) 0.30375(17) 0.0378 1.0000 Uani . . . . . . 
C92 C 0.9979(3) 0.47440(17) 0.3315(2) 0.0606 1.0000 Uani . . . . . . 
C93 C 1.0720(3) 0.4728(2) 0.3234(3) 0.0892 1.0000 Uani . . . . . . 
C94 C 1.0897(3) 0.4398(3) 0.2885(3) 0.0849 1.0000 Uani . . . . . . 
C95 C 1.0366(4) 0.4094(3) 0.2599(3) 0.0820 1.0000 Uani . . . . . . 
C96 C 0.9622(3) 0.41042(19) 0.2668(2) 0.0600 1.0000 Uani . . . . . . 
C103 C 0.9701(2) 0.59152(14) 0.42737(16) 0.0326 1.0000 Uani . . . . . . 
C104 C 1.0023(2) 0.61228(17) 0.3879(2) 0.0535 1.0000 Uani . . . . . . 
C105 C 1.0784(3) 0.6046(2) 0.3888(2) 0.0686 1.0000 Uani . . . . . . 
C106 C 1.1230(3) 0.57595(19) 0.4286(2) 0.0647 1.0000 Uani . . . . . . 
C107 C 1.0923(3) 0.5543(2) 0.4672(2) 0.0634 1.0000 Uani . . . . . . 
C108 C 1.0167(3) 0.56187(17) 0.46658(18) 0.0481 1.0000 Uani . . . . . . 
C201 C 0.9444(3) 0.2269(2) 0.7528(2) 0.1447 1.0000 Uani D . . . . . 
C202 C 0.8837(3) 0.2171(2) 0.7096(3) 0.1334 1.0000 Uani D . . . . . 
C203 C 0.8877(2) 0.2274(2) 0.6571(2) 0.1294 1.0000 Uani D . . . . . 
C204 C 0.9520(3) 0.2478(2) 0.6478(2) 0.1284 1.0000 Uani D . . . . . 
C205 C 1.0126(2) 0.2579(2) 0.6910(3) 0.1250 1.0000 Uani D . . . . . 
C206 C 1.0088(3) 0.2472(2) 0.7435(2) 0.1432 1.0000 Uani D . . . . . 
C207 C 0.9567(4) 0.2581(2) 0.5915(3) 0.1659 1.0000 Uani D . . . . . 
P1 P 0.50673(6) 0.44974(3) 0.23139(4) 0.0269 1.0000 Uani . . . . . . 
P2 P 0.51727(5) 0.62573(3) 0.12999(4) 0.0263 1.0000 Uani . . . . . . 
P3 P 0.50264(5) 0.62222(3) 0.33295(4) 0.0262 1.0000 Uani . . . . . . 
P4 P 0.65528(6) 0.45891(4) 0.44768(4) 0.0300 1.0000 Uani . . . . . . 
P5 P 0.68421(6) 0.46277(4) 0.08462(4) 0.0292 1.0000 Uani . . . . . . 
P6 P 0.72202(6) 0.74564(3) 0.28472(4) 0.0296 1.0000 Uani D . . . . . 
P7 P 0.84793(6) 0.44218(4) 0.31392(4) 0.0300 1.0000 Uani . . . . . . 
P8 P 0.87846(6) 0.59154(4) 0.21682(4) 0.0301 1.0000 Uani D . . . . . 
P9 P 0.87314(6) 0.60383(4) 0.43010(4) 0.0317 1.0000 Uani . . . . . . 
O1 O 0.55815(15) 0.47958(9) 0.27570(11) 0.0372 1.0000 Uani . . . . . . 
O2 O 0.51467(14) 0.46138(9) 0.17383(10) 0.0331 1.0000 Uani . . . . . . 
O3 O 0.52513(15) 0.57130(9) 0.13546(11) 0.0390 1.0000 Uani . . . . . . 
O4 O 0.56919(14) 0.65754(9) 0.17205(10) 0.0343 1.0000 Uani . . . . . . 
O5 O 0.52224(14) 0.64368(10) 0.28281(10) 0.0347 1.0000 Uani . . . . . . 
O6 O 0.50210(14) 0.56703(9) 0.33657(11) 0.0349 1.0000 Uani . . . . . . 
O7 O 0.58576(15) 0.47896(10) 0.40649(11) 0.0379 1.0000 Uani . . . . . . 
O8 O 0.73183(14) 0.46321(9) 0.43370(10) 0.0333 1.0000 Uani . . . . . . 
O9 O 0.60847(15) 0.48202(10) 0.09096(10) 0.0360 1.0000 Uani . . . . . . 
O10 O 0.75351(15) 0.47623(9) 0.12992(10) 0.0339 1.0000 Uani . . . . . . 
O11 O 0.64639(15) 0.72192(9) 0.28203(11) 0.0356 1.0000 Uani . . . . . . 
O12 O 0.79021(15) 0.71282(9) 0.28915(12) 0.0407 1.0000 Uani . . . . . . 
O13 O 0.84331(15) 0.48280(9) 0.35370(11) 0.0385 1.0000 Uani . . . . . . 
O14 O 0.79021(15) 0.44207(9) 0.25869(11) 0.0368 1.0000 Uani . . . . . . 
O15 O 0.85363(15) 0.53954(9) 0.21944(11) 0.0379 1.0000 Uani . . . . . . 
O16 O 0.87780(14) 0.62335(10) 0.26609(11) 0.0368 1.0000 Uani . . . . . . 
O17 O 0.83187(15) 0.63026(10) 0.37880(11) 0.0413 1.0000 Uani . . . . . . 
O18 O 0.83789(15) 0.55691(10) 0.44397(11) 0.0398 1.0000 Uani . . . . . . 
O19 O 0.68392(14) 0.54124(9) 0.34562(10) 0.0346 1.0000 Uani . . . . . . 
O20 O 0.67157(13) 0.52365(8) 0.21443(10) 0.0276 1.0000 Uani . . . . . . 
O21 O 0.69646(13) 0.61509(8) 0.27155(10) 0.0266 1.0000 Uani . . . . . . 
Zn1 Zn 0.58222(2) 0.519405(14) 0.341888(16) 0.0232 1.0000 Uani . . . . . . 
Zn2 Zn 0.58086(2) 0.511489(14) 0.154477(17) 0.0255 1.0000 Uani . . . . . . 
Zn3 Zn 0.60797(2) 0.657998(15) 0.251399(16) 0.0247 1.0000 Uani . . . . . . 
Zn4 Zn 0.77356(2) 0.512375(15) 0.391805(17) 0.0269 1.0000 Uani . . . . . . 
Zn5 Zn 0.76784(2) 0.495727(15) 0.206396(17) 0.0283 1.0000 Uani . . . . . . 
Zn6 Zn 0.79770(2) 0.642047(15) 0.300649(17) 0.0272 1.0000 Uani . . . . . . 
C610 C 0.7010(4) 0.7832(4) 0.2225(3) 0.0342 0.473(18) Uani D . P 2 1 . 
C611 C 0.7220(4) 0.7834(3) 0.2260(3) 0.0307 0.527(18) Uani D . P 2 2 . 
C660 C 0.7614(6) 0.8006(4) 0.2025(5) 0.0514 0.473(18) Uani D . P 2 1 . 
C661 C 0.7896(5) 0.8046(4) 0.2217(4) 0.0522 0.527(18) Uani D . P 2 2 . 
C650 C 0.7441(9) 0.8315(5) 0.1558(6) 0.0642 0.473(18) Uani D . P 2 1 . 
C651 C 0.7883(7) 0.8346(4) 0.1759(4) 0.0597 0.527(18) Uani D . P 2 2 . 
C640 C 0.6702(9) 0.8424(4) 0.1313(4) 0.0631 0.473(18) Uani D . P 2 1 . 
C641 C 0.7213(9) 0.8427(5) 0.1381(4) 0.0650 0.527(18) Uani D . P 2 2 . 
C630 C 0.6112(8) 0.8263(4) 0.1517(4) 0.0608 0.473(18) Uani D . P 2 1 . 
C631 C 0.6542(8) 0.8239(5) 0.1438(4) 0.0716 0.527(18) Uani D . P 2 2 . 
C620 C 0.6262(5) 0.7961(5) 0.1991(4) 0.0496 0.473(18) Uani D . P 2 1 . 
C621 C 0.6532(5) 0.7934(4) 0.1889(4) 0.0499 0.527(18) Uani D . P 2 2 . 
C97 C 0.97454(16) 0.58912(10) 0.20860(17) 0.0565 1.0000 Uani D . . 3 2 . 
C102 C 0.9998(2) 0.54786(13) 0.1860(2) 0.0870 1.0000 Uani D . . 3 2 . 
C98 C 1.0210(2) 0.62955(13) 0.2205(2) 0.0930 1.0000 Uani D . . 3 2 . 
C99 C 1.0949(2) 0.62830(18) 0.2122(2) 0.1087 1.0000 Uani D . . 3 2 . 
C100 C 1.12082(19) 0.5868(2) 0.1916(2) 0.1110 1.0000 Uani D . . 3 2 . 
C101 C 1.0724(2) 0.54701(17) 0.1767(2) 0.1067 1.0000 Uani D . . 3 2 . 
H21 H 0.3724 0.3891 0.2263 0.0480 1.0000 Uiso R . . . . . 
H31 H 0.2456 0.4058 0.2239 0.0670 1.0000 Uiso R . . . . . 
H41 H 0.2058 0.4852 0.2304 0.0729 1.0000 Uiso R . . . . . 
H51 H 0.2927 0.5480 0.2398 0.0710 1.0000 Uiso R . . . . . 
H61 H 0.4184 0.5328 0.2412 0.0560 1.0000 Uiso R . . . . . 
H81 H 0.3795 0.5708 0.1263 0.0460 1.0000 Uiso R . . . . . 
H91 H 0.2534 0.5907 0.1212 0.0658 1.0000 Uiso R . . . . . 
H101 H 0.2168 0.6717 0.1213 0.0631 1.0000 Uiso R . . . . . 
H111 H 0.3069 0.7328 0.1263 0.0591 1.0000 Uiso R . . . . . 
H121 H 0.4328 0.7133 0.1305 0.0471 1.0000 Uiso R . . . . . 
H141 H 0.4046 0.6171 0.4072 0.0699 1.0000 Uiso R . . . . . 
H151 H 0.2818 0.6415 0.4053 0.0871 1.0000 Uiso R . . . . . 
H161 H 0.2125 0.6848 0.3319 0.0770 1.0000 Uiso R . . . . . 
H171 H 0.2621 0.7002 0.2582 0.0849 1.0000 Uiso R . . . . . 
H181 H 0.3845 0.6739 0.2573 0.0626 1.0000 Uiso R . . . . . 
H201 H 0.5553 0.3913 0.3272 0.0660 1.0000 Uiso R . . . . . 
H211 H 0.5815 0.3098 0.3451 0.0931 1.0000 Uiso R . . . . . 
H221 H 0.5702 0.2554 0.2738 0.0770 1.0000 Uiso R . . . . . 
H231 H 0.5340 0.2821 0.1843 0.0631 1.0000 Uiso R . . . . . 
H241 H 0.5073 0.3639 0.1666 0.0508 1.0000 Uiso R . . . . . 
H261 H 0.5058 0.5791 0.0256 0.0422 1.0000 Uiso R . . . . . 
H271 H 0.5119 0.6046 -0.0614 0.0538 1.0000 Uiso R . . . . . 
H281 H 0.5319 0.6859 -0.0772 0.0598 1.0000 Uiso R . . . . . 
H291 H 0.5533 0.7413 -0.0054 0.0530 1.0000 Uiso R . . . . . 
H301 H 0.5516 0.7154 0.0823 0.0460 1.0000 Uiso R . . . . . 
H321 H 0.5876 0.7103 0.3652 0.0469 1.0000 Uiso R . . . . . 
H331 H 0.6770 0.7360 0.4421 0.0588 1.0000 Uiso R . . . . . 
H341 H 0.7123 0.6862 0.5183 0.0701 1.0000 Uiso R . . . . . 
H351 H 0.6558 0.6105 0.5178 0.0761 1.0000 Uiso R . . . . . 
H361 H 0.5672 0.5840 0.4408 0.0590 1.0000 Uiso R . . . . . 
H381 H 0.5564 0.4687 0.5216 0.0880 1.0000 Uiso R . . . . . 
H391 H 0.5656 0.5047 0.6063 0.1012 1.0000 Uiso R . . . . . 
H401 H 0.6743 0.5447 0.6499 0.0799 1.0000 Uiso R . . . . . 
H411 H 0.7737 0.5529 0.6074 0.0741 1.0000 Uiso R . . . . . 
H421 H 0.7663 0.5164 0.5229 0.0570 1.0000 Uiso R . . . . . 
H441 H 0.7452 0.3704 0.4630 0.0499 1.0000 Uiso R . . . . . 
H451 H 0.7204 0.2897 0.4774 0.0620 1.0000 Uiso R . . . . . 
H461 H 0.5993 0.2645 0.4786 0.0598 1.0000 Uiso R . . . . . 
H471 H 0.5004 0.3204 0.4687 0.0580 1.0000 Uiso R . . . . . 
H481 H 0.5240 0.4029 0.4529 0.0496 1.0000 Uiso R . . . . . 
H501 H 0.6788 0.3878 0.1606 0.0539 1.0000 Uiso R . . . . . 
H511 H 0.6747 0.3035 0.1594 0.0618 1.0000 Uiso R . . . . . 
H521 H 0.6805 0.2615 0.0806 0.0599 1.0000 Uiso R . . . . . 
H531 H 0.6844 0.3041 0.0019 0.0619 1.0000 Uiso R . . . . . 
H541 H 0.6848 0.3881 0.0020 0.0493 1.0000 Uiso R . . . . . 
H561 H 0.5883 0.5051 -0.0132 0.0459 1.0000 Uiso R . . . . . 
H571 H 0.6065 0.5333 -0.0964 0.0624 1.0000 Uiso R . . . . . 
H581 H 0.7255 0.5302 -0.1138 0.0680 1.0000 Uiso R . . . . . 
H591 H 0.8285 0.4996 -0.0477 0.0670 1.0000 Uiso R . . . . . 
H601 H 0.8107 0.4718 0.0358 0.0507 1.0000 Uiso R . . . . . 
H681 H 0.6374 0.8065 0.3430 0.0578 1.0000 Uiso R . . . . . 
H691 H 0.6712 0.8624 0.4153 0.0749 1.0000 Uiso R . . . . . 
H701 H 0.7969 0.8781 0.4549 0.0941 1.0000 Uiso R . . . . . 
H711 H 0.8910 0.8374 0.4260 0.1189 1.0000 Uiso R . . . . . 
H721 H 0.8588 0.7802 0.3562 0.0949 1.0000 Uiso R . . . . . 
H741 H 0.7626 0.3530 0.2828 0.0721 1.0000 Uiso R . . . . . 
H751 H 0.7651 0.2766 0.3228 0.0970 1.0000 Uiso R . . . . . 
H761 H 0.8402 0.2618 0.4082 0.0889 1.0000 Uiso R . . . . . 
H771 H 0.9159 0.3227 0.4568 0.0900 1.0000 Uiso R . . . . . 
H781 H 0.9162 0.3989 0.4169 0.0708 1.0000 Uiso R . . . . . 
H801 H 0.8237 0.6895 0.1879 0.0541 1.0000 Uiso R . . . . . 
H811 H 0.7507 0.7256 0.1094 0.0718 1.0000 Uiso R . . . . . 
H821 H 0.7065 0.6803 0.0294 0.0736 1.0000 Uiso R . . . . . 
H831 H 0.7287 0.5982 0.0299 0.0680 1.0000 Uiso R . . . . . 
H841 H 0.8017 0.5603 0.1080 0.0556 1.0000 Uiso R . . . . . 
H861 H 0.8593 0.7076 0.4438 0.0727 1.0000 Uiso R . . . . . 
H871 H 0.8761 0.7592 0.5184 0.0968 1.0000 Uiso R . . . . . 
H881 H 0.9101 0.7292 0.6064 0.0979 1.0000 Uiso R . . . . . 
H891 H 0.9262 0.6464 0.6214 0.0822 1.0000 Uiso R . . . . . 
H901 H 0.9071 0.5934 0.5477 0.0582 1.0000 Uiso R . . . . . 
H921 H 0.9862 0.4968 0.3565 0.0731 1.0000 Uiso R . . . . . 
H931 H 1.1095 0.4951 0.3428 0.1090 1.0000 Uiso R . . . . . 
H941 H 1.1398 0.4384 0.2842 0.1029 1.0000 Uiso R . . . . . 
H951 H 1.0485 0.3875 0.2352 0.0981 1.0000 Uiso R . . . . . 
H961 H 0.9254 0.3892 0.2466 0.0719 1.0000 Uiso R . . . . . 
H1041 H 0.9731 0.6309 0.3605 0.0628 1.0000 Uiso R . . . . . 
H1051 H 1.0990 0.6188 0.3621 0.0801 1.0000 Uiso R . . . . . 
H1061 H 1.1739 0.5709 0.4286 0.0770 1.0000 Uiso R . . . . . 
H1071 H 1.1225 0.5341 0.4937 0.0759 1.0000 Uiso R . . . . . 
H1081 H 0.9966 0.5466 0.4928 0.0600 1.0000 Uiso R . . . . . 
H2011 H 0.9424 0.2199 0.7887 0.1702 1.0000 Uiso R . . . . . 
H2021 H 0.8396 0.2027 0.7160 0.1621 1.0000 Uiso R . . . . . 
H2031 H 0.8468 0.2204 0.6274 0.1581 1.0000 Uiso R . . . . . 
H2051 H 1.0553 0.2725 0.6847 0.1522 1.0000 Uiso R . . . . . 
H2061 H 1.0498 0.2536 0.7734 0.1683 1.0000 Uiso R . . . . . 
H2071 H 0.9985 0.2809 0.5927 0.2331 1.0000 Uiso R . . . . . 
H2073 H 0.9074 0.2723 0.5711 0.2327 1.0000 Uiso R . . . . . 
H2072 H 0.9659 0.2277 0.5739 0.2330 1.0000 Uiso R . . . . . 
H6601 H 0.8118 0.7924 0.2193 0.0681 0.473(18) Uiso R . P 2 1 . 
H6611 H 0.8349 0.7993 0.2483 0.0559 0.527(18) Uiso R . P 2 2 . 
H6501 H 0.7827 0.8437 0.1412 0.0799 0.473(18) Uiso R . P 2 1 . 
H6511 H 0.8329 0.8486 0.1715 0.0639 0.527(18) Uiso R . P 2 2 . 
H6401 H 0.6590 0.8607 0.0990 0.0789 0.473(18) Uiso R . P 2 1 . 
H6411 H 0.7213 0.8619 0.1076 0.0711 0.527(18) Uiso R . P 2 2 . 
H6301 H 0.5614 0.8358 0.1352 0.0760 0.473(18) Uiso R . P 2 1 . 
H6311 H 0.6089 0.8310 0.1178 0.0761 0.527(18) Uiso R . P 2 2 . 
H6201 H 0.5866 0.7855 0.2145 0.0650 0.473(18) Uiso R . P 2 1 . 
H6211 H 0.6080 0.7797 0.1933 0.0561 0.527(18) Uiso R . P 2 2 . 
H1021 H 0.9672 0.5201 0.1763 0.0981 1.0000 Uiso R . . 3 2 . 
H981 H 1.0029 0.6580 0.2347 0.1035 1.0000 Uiso R . . 3 2 . 
H991 H 1.1269 0.6556 0.2208 0.1195 1.0000 Uiso R . . 3 2 . 
H1001 H 1.1712 0.5862 0.1866 0.1213 1.0000 Uiso R . . 3 2 . 
H1011 H 1.0879 0.5185 0.1593 0.1165 1.0000 Uiso R . . 3 2 . 
H212 H 0.6897 0.5957 0.2465 0.0400 1.0000 Uiso R . . . . . 
H192 H 0.6876 0.5663 0.3296 0.0518 1.0000 Uiso R . . . . . 
H203 H 0.6567 0.5121 0.2397 0.0412 1.0000 Uiso R . . . . . 
loop_
_atom_site_aniso_label
_atom_site_aniso_U_11
_atom_site_aniso_U_22
_atom_site_aniso_U_33
_atom_site_aniso_U_23
_atom_site_aniso_U_13
_atom_site_aniso_U_12
C1 0.034(2) 0.033(2) 0.0190(19) 0.0023(17) 0.0022(16) 0.0021(18) 
C2 0.042(3) 0.039(2) 0.038(2) 0.005(2) 0.011(2) -0.002(2) 
C3 0.034(3) 0.074(4) 0.059(3) 0.021(3) 0.010(2) -0.007(2) 
C4 0.038(3) 0.093(4) 0.057(3) 0.026(3) 0.020(2) 0.018(3) 
C5 0.050(3) 0.059(3) 0.062(3) 0.005(3) 0.004(3) 0.023(3) 
C6 0.039(3) 0.041(2) 0.052(3) -0.002(2) -0.002(2) 0.002(2) 
C7 0.030(2) 0.030(2) 0.0165(18) -0.0003(16) 0.0046(15) 0.0038(16) 
C8 0.041(2) 0.031(2) 0.047(3) -0.003(2) 0.018(2) -0.0061(19) 
C9 0.042(3) 0.055(3) 0.071(3) -0.015(3) 0.022(3) -0.015(2) 
C10 0.036(3) 0.070(3) 0.056(3) -0.006(3) 0.015(2) 0.009(2) 
C11 0.043(3) 0.042(3) 0.063(3) 0.002(2) 0.017(2) 0.015(2) 
C12 0.038(2) 0.031(2) 0.047(3) 0.001(2) 0.010(2) 0.0002(19) 
C13 0.028(2) 0.0265(19) 0.031(2) -0.0009(17) 0.0105(17) -0.0006(16) 
C14 0.044(3) 0.090(4) 0.042(3) 0.010(3) 0.014(2) 0.012(3) 
C15 0.040(3) 0.124(5) 0.060(3) -0.003(4) 0.029(3) 0.006(3) 
C16 0.035(3) 0.074(4) 0.087(4) -0.007(3) 0.021(3) 0.011(3) 
C17 0.039(3) 0.070(4) 0.098(4) 0.033(3) 0.014(3) 0.018(3) 
C18 0.033(2) 0.061(3) 0.064(3) 0.030(3) 0.016(2) 0.012(2) 
C19 0.036(2) 0.031(2) 0.025(2) 0.0013(18) 0.0070(17) -0.0020(17) 
C20 0.094(4) 0.038(3) 0.029(2) 0.000(2) 0.007(2) 0.010(3) 
C21 0.132(5) 0.048(3) 0.041(3) 0.017(3) 0.011(3) 0.025(3) 
C22 0.091(4) 0.035(3) 0.060(3) 0.009(3) 0.020(3) 0.021(3) 
C23 0.073(4) 0.036(2) 0.052(3) -0.011(2) 0.018(3) 0.009(2) 
C24 0.059(3) 0.037(2) 0.028(2) 0.000(2) 0.006(2) 0.005(2) 
C25 0.0223(19) 0.036(2) 0.0231(19) -0.0001(17) 0.0025(15) 0.0055(16) 
C26 0.033(2) 0.039(2) 0.032(2) 0.0000(19) 0.0050(18) -0.0013(18) 
C27 0.044(3) 0.058(3) 0.033(2) -0.010(2) 0.012(2) 0.002(2) 
C28 0.052(3) 0.073(3) 0.025(2) 0.010(2) 0.013(2) 0.016(3) 
C29 0.054(3) 0.042(2) 0.041(3) 0.012(2) 0.019(2) 0.010(2) 
C30 0.048(3) 0.035(2) 0.033(2) -0.0003(19) 0.012(2) 0.005(2) 
C31 0.032(2) 0.032(2) 0.0229(19) -0.0029(17) 0.0053(17) 0.0059(17) 
C32 0.044(3) 0.039(2) 0.030(2) 0.0007(19) 0.0091(19) -0.001(2) 
C33 0.059(3) 0.045(3) 0.042(3) -0.009(2) 0.016(2) -0.016(2) 
C34 0.057(3) 0.069(3) 0.039(3) -0.020(3) -0.010(2) 0.001(3) 
C35 0.091(4) 0.052(3) 0.035(3) -0.003(2) -0.013(3) 0.017(3) 
C36 0.071(3) 0.037(2) 0.030(2) -0.002(2) -0.002(2) 0.011(2) 
C37 0.043(2) 0.029(2) 0.028(2) 0.0084(18) 0.0049(19) -0.0026(18) 
C38 0.095(4) 0.075(4) 0.066(4) -0.023(3) 0.048(3) -0.048(3) 
C39 0.125(6) 0.078(4) 0.071(4) -0.017(3) 0.066(4) -0.042(4) 
C40 0.109(5) 0.054(3) 0.038(3) 0.003(3) 0.016(3) 0.003(3) 
C41 0.056(3) 0.058(3) 0.057(3) -0.017(3) -0.009(3) 0.009(3) 
C42 0.037(3) 0.048(3) 0.048(3) -0.006(2) -0.003(2) 0.012(2) 
C43 0.041(2) 0.029(2) 0.0196(19) 0.0043(17) 0.0018(17) -0.0044(18) 
C44 0.044(3) 0.037(2) 0.038(2) 0.005(2) 0.004(2) -0.006(2) 
C45 0.052(3) 0.033(2) 0.066(3) 0.007(2) 0.008(3) 0.004(2) 
C46 0.063(3) 0.029(2) 0.052(3) 0.007(2) 0.003(2) -0.014(2) 
C47 0.043(3) 0.040(3) 0.054(3) 0.009(2) 0.001(2) -0.017(2) 
C48 0.036(2) 0.038(2) 0.042(2) 0.010(2) 0.002(2) -0.0061(19) 
C49 0.028(2) 0.035(2) 0.026(2) 0.0003(18) 0.0059(17) 0.0018(17) 
C50 0.059(3) 0.038(2) 0.036(2) -0.002(2) 0.010(2) 0.004(2) 
C51 0.065(3) 0.043(3) 0.045(3) 0.015(2) 0.008(2) 0.003(2) 
C52 0.060(3) 0.032(2) 0.055(3) -0.004(2) 0.005(2) 0.002(2) 
C53 0.071(3) 0.039(3) 0.045(3) -0.015(2) 0.012(2) -0.001(2) 
C54 0.053(3) 0.038(2) 0.031(2) 0.000(2) 0.009(2) -0.006(2) 
C55 0.038(2) 0.029(2) 0.028(2) -0.0051(18) 0.0074(18) -0.0035(18) 
C56 0.047(3) 0.029(2) 0.034(2) -0.0021(19) 0.001(2) -0.0018(19) 
C57 0.076(4) 0.035(2) 0.032(2) 0.005(2) -0.005(2) -0.002(2) 
C58 0.082(4) 0.049(3) 0.037(3) 0.004(2) 0.015(3) -0.013(3) 
C59 0.058(3) 0.059(3) 0.051(3) 0.002(3) 0.023(3) -0.015(3) 
C60 0.040(3) 0.050(3) 0.037(2) 0.008(2) 0.008(2) -0.003(2) 
C67 0.047(3) 0.025(2) 0.036(2) -0.0023(18) 0.002(2) 0.0011(19) 
C68 0.060(3) 0.032(2) 0.054(3) -0.006(2) 0.020(2) -0.008(2) 
C69 0.084(4) 0.041(3) 0.069(4) -0.018(3) 0.039(3) -0.004(3) 
C70 0.104(5) 0.056(3) 0.059(4) -0.024(3) -0.006(3) -0.001(4) 
C71 0.081(5) 0.074(4) 0.113(5) -0.056(4) -0.039(4) 0.015(3) 
C72 0.062(4) 0.065(3) 0.097(4) -0.050(3) -0.022(3) 0.017(3) 
C73 0.029(2) 0.035(2) 0.044(2) 0.009(2) 0.0123(19) 0.0004(18) 
C74 0.076(4) 0.045(3) 0.054(3) 0.009(2) 0.009(3) -0.022(3) 
C75 0.113(5) 0.047(3) 0.084(4) 0.006(3) 0.027(4) -0.035(3) 
C76 0.076(4) 0.048(3) 0.104(5) 0.033(3) 0.030(4) -0.002(3) 
C77 0.052(3) 0.077(4) 0.085(4) 0.045(3) 0.000(3) 0.006(3) 
C78 0.049(3) 0.051(3) 0.063(3) 0.026(3) -0.009(2) -0.009(2) 
C79 0.026(2) 0.035(2) 0.039(2) 0.0068(19) 0.0045(18) -0.0037(17) 
C80 0.046(3) 0.040(2) 0.045(3) 0.000(2) 0.010(2) 0.004(2) 
C81 0.069(4) 0.052(3) 0.063(3) 0.018(3) 0.020(3) 0.014(3) 
C82 0.053(3) 0.072(4) 0.051(3) 0.023(3) -0.001(3) 0.007(3) 
C83 0.065(3) 0.054(3) 0.042(3) 0.009(2) -0.006(2) -0.010(3) 
C84 0.055(3) 0.039(2) 0.039(3) 0.007(2) 0.000(2) -0.006(2) 
C85 0.027(2) 0.049(3) 0.033(2) -0.003(2) 0.0025(18) -0.0031(19) 
C86 0.064(3) 0.052(3) 0.060(3) -0.006(3) 0.002(3) 0.006(3) 
C87 0.095(5) 0.058(3) 0.091(5) -0.032(4) 0.021(4) 0.008(3) 
C88 0.079(4) 0.095(5) 0.064(4) -0.044(4) 0.015(3) -0.004(4) 
C89 0.062(4) 0.103(5) 0.040(3) -0.018(3) 0.008(3) 0.001(3) 
C90 0.043(3) 0.064(3) 0.033(2) -0.003(2) 0.003(2) -0.002(2) 
C91 0.033(2) 0.036(2) 0.044(3) 0.015(2) 0.010(2) 0.0035(19) 
C92 0.033(3) 0.050(3) 0.095(4) -0.008(3) 0.010(3) -0.004(2) 
C93 0.041(3) 0.075(4) 0.151(7) 0.015(4) 0.023(4) -0.010(3) 
C94 0.047(4) 0.095(5) 0.126(6) 0.036(4) 0.045(4) 0.010(4) 
C95 0.066(4) 0.109(5) 0.086(4) 0.006(4) 0.049(4) 0.024(4) 
C96 0.057(3) 0.068(3) 0.060(3) -0.001(3) 0.024(3) 0.004(3) 
C103 0.027(2) 0.035(2) 0.030(2) 0.0027(18) -0.0045(17) -0.0041(17) 
C104 0.029(2) 0.063(3) 0.062(3) 0.027(3) 0.000(2) 0.002(2) 
C105 0.031(3) 0.088(4) 0.087(4) 0.037(3) 0.016(3) -0.002(3) 
C106 0.030(3) 0.073(4) 0.084(4) 0.012(3) 0.001(3) 0.006(2) 
C107 0.044(3) 0.080(4) 0.060(3) 0.018(3) 0.000(3) 0.024(3) 
C108 0.045(3) 0.057(3) 0.040(3) 0.013(2) 0.008(2) 0.014(2) 
C201 0.101(4) 0.096(4) 0.232(6) -0.011(4) 0.031(4) -0.003(3) 
C202 0.077(4) 0.094(4) 0.229(6) -0.007(4) 0.039(4) -0.009(3) 
C203 0.074(3) 0.093(4) 0.225(6) -0.016(4) 0.045(4) -0.011(3) 
C204 0.096(4) 0.082(4) 0.219(6) -0.025(4) 0.061(4) -0.011(3) 
C205 0.078(3) 0.072(3) 0.236(6) -0.032(4) 0.060(4) -0.019(3) 
C206 0.094(4) 0.095(4) 0.235(6) -0.026(4) 0.031(4) -0.002(3) 
C207 0.146(5) 0.118(5) 0.241(6) -0.015(5) 0.060(5) -0.023(4) 
P1 0.0285(5) 0.0246(5) 0.0245(5) -0.0005(4) 0.0004(4) -0.0032(4) 
P2 0.0271(5) 0.0259(5) 0.0238(5) 0.0053(4) 0.0025(4) 0.0041(4) 
P3 0.0245(5) 0.0288(5) 0.0253(5) 0.0003(4) 0.0059(4) 0.0021(4) 
P4 0.0322(6) 0.0287(5) 0.0268(5) 0.0096(4) 0.0026(4) -0.0039(4) 
P5 0.0301(5) 0.0301(5) 0.0263(5) -0.0027(4) 0.0049(4) 0.0002(4) 
P6 0.0325(6) 0.0234(5) 0.0314(6) -0.0011(4) 0.0049(4) -0.0013(4) 
P7 0.0259(5) 0.0276(5) 0.0352(6) 0.0048(5) 0.0050(4) 0.0011(4) 
P8 0.0212(5) 0.0354(6) 0.0323(6) 0.0004(5) 0.0040(4) -0.0010(4) 
P9 0.0259(5) 0.0366(6) 0.0271(5) -0.0003(5) -0.0042(4) -0.0036(4) 
O1 0.0326(15) 0.0402(16) 0.0343(15) -0.0124(13) -0.0004(12) -0.0016(12) 
O2 0.0350(15) 0.0339(14) 0.0278(14) 0.0039(12) 0.0028(12) -0.0095(12) 
O3 0.0400(16) 0.0303(14) 0.0463(17) 0.0116(13) 0.0099(14) 0.0134(12) 
O4 0.0335(15) 0.0442(16) 0.0218(13) 0.0068(12) 0.0001(11) -0.0047(12) 
O5 0.0249(14) 0.0552(17) 0.0249(14) 0.0038(13) 0.0076(11) -0.0030(13) 
O6 0.0323(15) 0.0303(14) 0.0410(16) -0.0027(13) 0.0067(13) 0.0013(12) 
O7 0.0336(15) 0.0444(16) 0.0345(15) 0.0194(13) 0.0061(12) -0.0024(13) 
O8 0.0317(15) 0.0341(14) 0.0335(15) 0.0106(12) 0.0069(12) -0.0011(12) 
O9 0.0323(15) 0.0441(16) 0.0326(15) -0.0088(13) 0.0100(12) 0.0037(13) 
O10 0.0355(15) 0.0398(16) 0.0262(14) -0.0059(12) 0.0069(12) -0.0007(12) 
O11 0.0358(16) 0.0274(14) 0.0454(17) -0.0052(13) 0.0133(13) -0.0050(12) 
O12 0.0319(16) 0.0241(14) 0.0628(19) -0.0061(14) 0.0055(14) -0.0026(12) 
O13 0.0363(16) 0.0363(15) 0.0460(17) -0.0034(14) 0.0160(13) -0.0012(13) 
O14 0.0369(16) 0.0333(15) 0.0357(16) 0.0082(13) 0.0003(13) 0.0020(12) 
O15 0.0354(16) 0.0349(15) 0.0377(16) 0.0037(13) -0.0018(13) -0.0030(12) 
O16 0.0262(14) 0.0442(16) 0.0373(16) -0.0080(13) 0.0025(12) -0.0001(12) 
O17 0.0312(15) 0.0563(18) 0.0299(15) 0.0044(14) -0.0054(12) 0.0038(13) 
O18 0.0372(16) 0.0439(16) 0.0331(15) -0.0039(13) -0.0012(13) -0.0140(13) 
O19 0.0256(14) 0.0313(14) 0.0413(16) 0.0176(13) -0.0023(12) -0.0048(11) 
O20 0.0264(14) 0.0307(14) 0.0254(13) 0.0035(11) 0.0058(11) 0.0023(11) 
O21 0.0237(13) 0.0240(13) 0.0279(14) -0.0003(11) -0.0015(11) -0.0032(10) 
Zn1 0.0239(2) 0.0226(2) 0.0210(2) 0.00218(18) 0.00173(17) -0.00114(17) 
Zn2 0.0235(2) 0.0221(2) 0.0304(2) 0.00242(19) 0.00577(18) 0.00261(17) 
Zn3 0.0217(2) 0.0290(2) 0.0215(2) 0.00230(19) 0.00189(17) -0.00140(18) 
Zn4 0.0241(2) 0.0273(2) 0.0265(2) 0.00445(19) 0.00080(18) -0.00279(18) 
Zn5 0.0264(2) 0.0305(2) 0.0257(2) 0.00055(19) 0.00185(18) 0.00324(19) 
Zn6 0.0225(2) 0.0274(2) 0.0280(2) -0.00097(19) -0.00083(18) -0.00028(18) 
C610 0.041(5) 0.034(5) 0.035(5) -0.001(5) 0.023(4) 0.004(4) 
C611 0.037(4) 0.023(4) 0.033(5) -0.001(4) 0.010(4) -0.005(4) 
C660 0.052(6) 0.044(5) 0.063(6) 0.003(5) 0.022(5) 0.003(5) 
C661 0.054(5) 0.046(5) 0.056(5) 0.004(4) 0.013(5) -0.018(4) 
C650 0.076(8) 0.057(6) 0.065(7) 0.011(5) 0.027(6) 0.001(6) 
C651 0.077(7) 0.057(5) 0.046(5) 0.004(4) 0.015(5) -0.022(5) 
C640 0.084(8) 0.053(6) 0.056(6) 0.017(5) 0.023(6) -0.002(6) 
C641 0.087(9) 0.063(6) 0.037(5) 0.024(5) 0.001(5) -0.015(6) 
C630 0.071(7) 0.068(6) 0.041(5) 0.010(4) 0.009(5) 0.007(6) 
C631 0.077(8) 0.081(6) 0.046(5) 0.029(5) -0.007(5) -0.011(6) 
C620 0.050(6) 0.060(6) 0.037(5) 0.011(4) 0.010(5) 0.004(5) 
C621 0.049(6) 0.056(5) 0.043(5) 0.016(4) 0.006(4) -0.003(5) 
C97 0.028(2) 0.077(3) 0.069(3) 0.012(2) 0.021(2) 0.007(2) 
C102 0.057(3) 0.101(3) 0.108(3) 0.013(3) 0.031(3) 0.025(3) 
C98 0.050(3) 0.114(3) 0.120(4) -0.012(3) 0.029(3) -0.015(3) 
C99 0.058(3) 0.141(4) 0.133(4) -0.003(4) 0.034(3) -0.027(3) 
C100 0.052(3) 0.153(4) 0.133(4) 0.030(4) 0.031(3) 0.015(3) 
C101 0.068(3) 0.134(4) 0.124(4) 0.021(3) 0.036(3) 0.034(3) 

_refine_ls_extinction_method 
    'None'
_oxford_refine_ls_scale 0.6503(6) 
loop_
 _geom_bond_atom_site_label_1
 _geom_bond_site_symmetry_1
 _geom_bond_atom_site_label_2
 _geom_bond_site_symmetry_2
 _geom_bond_distance
 _geom_bond_publ_flag
C1 . C2 . 1.377(5)    yes
C1 . C6 . 1.408(5)    yes
C1 . P1 . 1.804(4)    yes
C2 . C3 . 1.393(6)    yes
C2 . H21 . 0.930    no
C3 . C4 . 1.370(7)    yes
C3 . H31 . 0.922    no
C4 . C5 . 1.375(7)    yes
C4 . H41 . 0.933    no
C5 . C6 . 1.365(6)    yes
C5 . H51 . 0.923    no
C6 . H61 . 0.941    no
C7 . C8 . 1.384(5)    yes
C7 . C12 . 1.385(5)    yes
C7 . P2 . 1.801(4)    yes
C8 . C9 . 1.384(6)    yes
C8 . H81 . 0.940    no
C9 . C10 . 1.376(6)    yes
C9 . H91 . 0.931    no
C10 . C11 . 1.381(6)    yes
C10 . H101 . 0.933    no
C11 . C12 . 1.375(6)    yes
C11 . H111 . 0.928    no
C12 . H121 . 0.946    no
C13 . C14 . 1.376(6)    yes
C13 . C18 . 1.381(5)    yes
C13 . P3 . 1.799(4)    yes
C14 . C15 . 1.385(6)    yes
C14 . H141 . 0.929    no
C15 . C16 . 1.348(7)    yes
C15 . H151 . 0.927    no
C16 . C17 . 1.360(7)    yes
C16 . H161 . 0.928    no
C17 . C18 . 1.393(6)    yes
C17 . H171 . 0.924    no
C18 . H181 . 0.932    no
C19 . C20 . 1.380(5)    yes
C19 . C24 . 1.363(5)    yes
C19 . P1 . 1.809(4)    yes
C20 . C21 . 1.386(6)    yes
C20 . H201 . 0.921    no
C21 . C22 . 1.360(7)    yes
C21 . H211 . 0.928    no
C22 . C23 . 1.366(6)    yes
C22 . H221 . 0.920    no
C23 . C24 . 1.387(6)    yes
C23 . H231 . 0.926    no
C24 . H241 . 0.918    no
C25 . C26 . 1.384(5)    yes
C25 . C30 . 1.395(5)    yes
C25 . P2 . 1.797(4)    yes
C26 . C27 . 1.390(6)    yes
C26 . H261 . 0.926    no
C27 . C28 . 1.371(6)    yes
C27 . H271 . 0.928    no
C28 . C29 . 1.376(6)    yes
C28 . H281 . 0.938    no
C29 . C30 . 1.377(5)    yes
C29 . H291 . 0.934    no
C30 . H301 . 0.930    no
C31 . C32 . 1.388(5)    yes
C31 . C36 . 1.381(5)    yes
C31 . P3 . 1.806(4)    yes
C32 . C33 . 1.376(6)    yes
C32 . H321 . 0.923    no
C33 . C34 . 1.370(6)    yes
C33 . H331 . 0.921    no
C34 . C35 . 1.379(7)    yes
C34 . H341 . 0.933    no
C35 . C36 . 1.376(6)    yes
C35 . H351 . 0.923    no
C36 . H361 . 0.931    no
C37 . C38 . 1.391(6)    yes
C37 . C42 . 1.381(6)    yes
C37 . P4 . 1.796(4)    yes
C38 . C39 . 1.379(7)    yes
C38 . H381 . 0.928    no
C39 . C40 . 1.362(8)    yes
C39 . H391 . 0.930    no
C40 . C41 . 1.366(7)    yes
C40 . H401 . 0.925    no
C41 . C42 . 1.388(6)    yes
C41 . H411 . 0.930    no
C42 . H421 . 0.935    no
C43 . C44 . 1.388(6)    yes
C43 . C48 . 1.404(5)    yes
C43 . P4 . 1.798(4)    yes
C44 . C45 . 1.387(6)    yes
C44 . H441 . 0.929    no
C45 . C46 . 1.373(6)    yes
C45 . H451 . 0.931    no
C46 . C47 . 1.386(6)    yes
C46 . H461 . 0.925    no
C47 . C48 . 1.388(5)    yes
C47 . H471 . 0.935    no
C48 . H481 . 0.945    no
C49 . C50 . 1.390(5)    yes
C49 . C54 . 1.387(5)    yes
C49 . P5 . 1.800(4)    yes
C50 . C51 . 1.383(6)    yes
C50 . H501 . 0.932    no
C51 . C52 . 1.378(6)    yes
C51 . H511 . 0.926    no
C52 . C53 . 1.373(6)    yes
C52 . H521 . 0.925    no
C53 . C54 . 1.373(6)    yes
C53 . H531 . 0.926    no
C54 . H541 . 0.923    no
C55 . C56 . 1.393(5)    yes
C55 . C60 . 1.374(5)    yes
C55 . P5 . 1.800(4)    yes
C56 . C57 . 1.386(6)    yes
C56 . H561 . 0.927    no
C57 . C58 . 1.368(7)    yes
C57 . H571 . 0.934    no
C58 . C59 . 1.373(7)    yes
C58 . H581 . 0.931    no
C59 . C60 . 1.391(6)    yes
C59 . H591 . 0.935    no
C60 . H601 . 0.931    no
C67 . C68 . 1.370(6)    yes
C67 . C72 . 1.389(6)    yes
C67 . P6 . 1.798(4)    yes
C68 . C69 . 1.402(6)    yes
C68 . H681 . 0.932    no
C69 . C70 . 1.349(7)    yes
C69 . H691 . 0.931    no
C70 . C71 . 1.359(8)    yes
C70 . H701 . 0.936    no
C71 . C72 . 1.377(7)    yes
C71 . H711 . 0.932    no
C72 . H721 . 0.931    no
C73 . C74 . 1.377(6)    yes
C73 . C78 . 1.375(6)    yes
C73 . P7 . 1.801(4)    yes
C74 . C75 . 1.385(7)    yes
C74 . H741 . 0.933    no
C75 . C76 . 1.346(8)    yes
C75 . H751 . 0.925    no
C76 . C77 . 1.367(8)    yes
C76 . H761 . 0.924    no
C77 . C78 . 1.382(6)    yes
C77 . H771 . 0.941    no
C78 . H781 . 0.938    no
C79 . C80 . 1.401(5)    yes
C79 . C84 . 1.398(6)    yes
C79 . P8 . 1.797(4)    yes
C80 . C81 . 1.385(6)    yes
C80 . H801 . 0.928    no
C81 . C82 . 1.387(7)    yes
C81 . H811 . 0.931    no
C82 . C83 . 1.363(7)    yes
C82 . H821 . 0.931    no
C83 . C84 . 1.381(6)    yes
C83 . H831 . 0.928    no
C84 . H841 . 0.929    no
C85 . C86 . 1.387(6)    yes
C85 . C90 . 1.392(6)    yes
C85 . P9 . 1.801(4)    yes
C86 . C87 . 1.386(7)    yes
C86 . H861 . 0.928    no
C87 . C88 . 1.363(8)    yes
C87 . H871 . 0.926    no
C88 . C89 . 1.373(8)    yes
C88 . H881 . 0.927    no
C89 . C90 . 1.380(7)    yes
C89 . H891 . 0.921    no
C90 . H901 . 0.937    no
C91 . C92 . 1.361(6)    yes
C91 . C96 . 1.385(6)    yes
C91 . P7 . 1.797(4)    yes
C92 . C93 . 1.400(7)    yes
C92 . H921 . 0.935    no
C93 . C94 . 1.349(9)    yes
C93 . H931 . 0.948    no
C94 . C95 . 1.336(8)    yes
C94 . H941 . 0.936    no
C95 . C96 . 1.393(7)    yes
C95 . H951 . 0.922    no
C96 . H961 . 0.931    no
C103 . C104 . 1.382(6)    yes
C103 . C108 . 1.386(5)    yes
C103 . P9 . 1.797(4)    yes
C104 . C105 . 1.383(6)    yes
C104 . H1041 . 0.911    no
C105 . C106 . 1.364(7)    yes
C105 . H1051 . 0.923    no
C106 . C107 . 1.361(7)    yes
C106 . H1061 . 0.927    no
C107 . C108 . 1.374(6)    yes
C107 . H1071 . 0.928    no
C108 . H1081 . 0.923    no
C201 . C202 . 1.362(3)    yes
C201 . C206 . 1.356(3)    yes
C201 . H2011 . 0.928    no
C202 . C203 . 1.361(3)    yes
C202 . H2021 . 0.935    no
C203 . C204 . 1.357(3)    yes
C203 . H2031 . 0.928    no
C204 . C205 . 1.362(3)    yes
C204 . C207 . 1.457(6)    yes
C205 . C206 . 1.362(3)    yes
C205 . H2051 . 0.914    no
C206 . H2061 . 0.930    no
C207 . H2071 . 0.972    no
C207 . H2073 . 0.990    no
C207 . H2072 . 0.973    no
P1 . O1 . 1.499(3)    yes
P1 . O2 . 1.513(3)    yes
P1 . Zn2 . 3.0967(11)    yes
P2 . O3 . 1.499(3)    yes
P2 . O4 . 1.502(3)    yes
P2 . Zn3 . 3.1968(10)    yes
P3 . O5 . 1.502(3)    yes
P3 . O6 . 1.513(3)    yes
P3 . Zn1 . 3.1412(10)    yes
P4 . O7 . 1.516(3)    yes
P4 . O8 . 1.508(3)    yes
P4 . Zn1 . 3.1230(10)    yes
P4 . Zn4 . 3.1765(11)    yes
P5 . O9 . 1.507(3)    yes
P5 . O10 . 1.511(3)    yes
P5 . Zn2 . 3.1438(11)    yes
P5 . Zn5 . 3.1766(10)    yes
P6 . O11 . 1.496(3)    yes
P6 . O12 . 1.504(3)    yes
P6 . Zn3 . 3.1356(10)    yes
P6 . Zn6 . 3.1289(10)    yes
P6 . C610 . 1.824(5)    yes
P6 . O11 . 1.496(3)    yes
P6 . O12 . 1.504(3)    yes
P6 . Zn3 . 3.1356(10)    yes
P6 . Zn6 . 3.1289(10)    yes
P6 . C611 . 1.795(5)    yes
P7 . O13 . 1.507(3)    yes
P7 . O14 . 1.511(3)    yes
P7 . Zn5 . 3.0895(11)    yes
P8 . O15 . 1.498(3)    yes
P8 . O16 . 1.510(3)    yes
P8 . Zn6 . 3.1474(11)    yes
P8 . C97 . 1.794(3)    yes
P9 . O17 . 1.501(3)    yes
P9 . O18 . 1.510(3)    yes
P9 . Zn4 . 3.0917(11)    yes
O1 . Zn1 . 1.938(2)    yes
O2 . Zn2 . 1.954(2)    yes
O3 . Zn2 . 1.918(2)    yes
O4 . Zn3 . 1.934(2)    yes
O5 . Zn3 . 1.936(2)    yes
O6 . Zn1 . 1.925(3)    yes
O7 . Zn1 . 1.945(2)    yes
O8 . Zn4 . 1.964(2)    yes
O9 . Zn2 . 1.950(2)    yes
O10 . Zn5 . 1.939(2)    yes
O11 . Zn3 . 1.966(2)    yes
O12 . Zn6 . 1.958(3)    yes
O13 . Zn4 . 1.931(3)    yes
O14 . Zn5 . 1.941(2)    yes
O15 . Zn5 . 1.920(3)    yes
O16 . Zn6 . 1.924(3)    yes
O17 . Zn6 . 1.925(3)    yes
O18 . Zn4 . 1.946(2)    yes
O19 . Zn1 . 1.908(2)    yes
O19 . Zn4 . 1.911(2)    yes
O19 . H192 . 0.806    no
O20 . Zn2 . 1.956(2)    yes
O20 . Zn5 . 1.951(2)    yes
O20 . H203 . 0.808    no
O21 . Zn3 . 1.945(2)    yes
O21 . Zn6 . 1.937(2)    yes
O21 . H212 . 0.807    no
Zn2 . H203 . 2.230    no
C610 . C660 . 1.387(5)    yes
C610 . C620 . 1.379(5)    yes
C611 . C661 . 1.377(5)    yes
C611 . C621 . 1.381(5)    yes
C660 . C650 . 1.413(5)    yes
C660 . H6601 . 0.930    no
C661 . C651 . 1.404(5)    yes
C661 . H6611 . 0.928    no
C650 . C640 . 1.356(5)    yes
C650 . H6501 . 0.923    no
C651 . C641 . 1.355(5)    yes
C651 . H6511 . 0.921    no
C640 . C630 . 1.359(5)    yes
C640 . H6401 . 0.929    no
C641 . C631 . 1.353(5)    yes
C641 . H6411 . 0.926    no
C630 . C620 . 1.415(5)    yes
C630 . H6301 . 0.929    no
C631 . C621 . 1.405(5)    yes
C631 . H6311 . 0.931    no
C620 . H6201 . 0.935    no
C621 . H6211 . 0.928    no
C97 . C102 . 1.388(3)    yes
C97 . C98 . 1.376(3)    yes
C102 . C101 . 1.385(3)    yes
C102 . H1021 . 0.954    no
C98 . C99 . 1.397(3)    yes
C98 . H981 . 0.946    no
C99 . C100 . 1.374(3)    yes
C99 . H991 . 0.936    no
C100 . C101 . 1.388(3)    yes
C100 . H1001 . 0.946    no
C101 . H1011 . 0.968    no
loop_
 _geom_angle_atom_site_label_1
 _geom_angle_site_symmetry_1
 _geom_angle_atom_site_label_2
 _geom_angle_site_symmetry_2
 _geom_angle_atom_site_label_3
 _geom_angle_site_symmetry_3
 _geom_angle
 _geom_angle_publ_flag
C2 . C1 . C6 . 118.9(4)    yes
C2 . C1 . P1 . 123.2(3)    yes
C6 . C1 . P1 . 117.8(3)    yes
C1 . C2 . C3 . 120.0(4)    yes
C1 . C2 . H21 . 119.6    no
C3 . C2 . H21 . 120.4    no
C2 . C3 . C4 . 120.2(4)    yes
C2 . C3 . H31 . 119.5    no
C4 . C3 . H31 . 120.4    no
C3 . C4 . C5 . 120.3(5)    yes
C3 . C4 . H41 . 120.3    no
C5 . C4 . H41 . 119.4    no
C4 . C5 . C6 . 120.2(5)    yes
C4 . C5 . H51 . 120.2    no
C6 . C5 . H51 . 119.6    no
C1 . C6 . C5 . 120.4(4)    yes
C1 . C6 . H61 . 119.3    no
C5 . C6 . H61 . 120.2    no
C8 . C7 . C12 . 118.2(4)    yes
C8 . C7 . P2 . 121.7(3)    yes
C12 . C7 . P2 . 120.0(3)    yes
C7 . C8 . C9 . 120.8(4)    yes
C7 . C8 . H81 . 119.5    no
C9 . C8 . H81 . 119.7    no
C8 . C9 . C10 . 119.9(4)    yes
C8 . C9 . H91 . 119.6    no
C10 . C9 . H91 . 120.4    no
C9 . C10 . C11 . 120.1(4)    yes
C9 . C10 . H101 . 119.9    no
C11 . C10 . H101 . 120.0    no
C10 . C11 . C12 . 119.5(4)    yes
C10 . C11 . H111 . 120.1    no
C12 . C11 . H111 . 120.3    no
C7 . C12 . C11 . 121.5(4)    yes
C7 . C12 . H121 . 119.0    no
C11 . C12 . H121 . 119.5    no
C14 . C13 . C18 . 118.6(4)    yes
C14 . C13 . P3 . 121.3(3)    yes
C18 . C13 . P3 . 120.2(3)    yes
C13 . C14 . C15 . 120.9(5)    yes
C13 . C14 . H141 . 119.5    no
C15 . C14 . H141 . 119.5    no
C14 . C15 . C16 . 120.1(5)    yes
C14 . C15 . H151 . 119.6    no
C16 . C15 . H151 . 120.3    no
C15 . C16 . C17 . 120.2(5)    yes
C15 . C16 . H161 . 120.1    no
C17 . C16 . H161 . 119.8    no
C16 . C17 . C18 . 120.7(5)    yes
C16 . C17 . H171 . 119.4    no
C18 . C17 . H171 . 119.9    no
C17 . C18 . C13 . 119.5(4)    yes
C17 . C18 . H181 . 120.4    no
C13 . C18 . H181 . 120.0    no
C20 . C19 . C24 . 119.5(4)    yes
C20 . C19 . P1 . 119.0(3)    yes
C24 . C19 . P1 . 121.4(3)    yes
C19 . C20 . C21 . 119.3(4)    yes
C19 . C20 . H201 . 120.3    no
C21 . C20 . H201 . 120.5    no
C20 . C21 . C22 . 120.9(4)    yes
C20 . C21 . H211 . 118.9    no
C22 . C21 . H211 . 120.1    no
C21 . C22 . C23 . 119.8(4)    yes
C21 . C22 . H221 . 120.4    no
C23 . C22 . H221 . 119.8    no
C22 . C23 . C24 . 119.7(4)    yes
C22 . C23 . H231 . 120.2    no
C24 . C23 . H231 . 120.0    no
C23 . C24 . C19 . 120.7(4)    yes
C23 . C24 . H241 . 120.0    no
C19 . C24 . H241 . 119.2    no
C26 . C25 . C30 . 118.6(4)    yes
C26 . C25 . P2 . 120.7(3)    yes
C30 . C25 . P2 . 120.4(3)    yes
C25 . C26 . C27 . 120.7(4)    yes
C25 . C26 . H261 . 120.1    no
C27 . C26 . H261 . 119.2    no
C26 . C27 . C28 . 119.4(4)    yes
C26 . C27 . H271 . 120.2    no
C28 . C27 . H271 . 120.4    no
C27 . C28 . C29 . 121.0(4)    yes
C27 . C28 . H281 . 119.6    no
C29 . C28 . H281 . 119.4    no
C28 . C29 . C30 . 119.6(4)    yes
C28 . C29 . H291 . 120.2    no
C30 . C29 . H291 . 120.1    no
C25 . C30 . C29 . 120.7(4)    yes
C25 . C30 . H301 . 119.4    no
C29 . C30 . H301 . 119.9    no
C32 . C31 . C36 . 119.2(4)    yes
C32 . C31 . P3 . 120.6(3)    yes
C36 . C31 . P3 . 120.1(3)    yes
C31 . C32 . C33 . 120.0(4)    yes
C31 . C32 . H321 . 119.5    no
C33 . C32 . H321 . 120.5    no
C32 . C33 . C34 . 120.3(4)    yes
C32 . C33 . H331 . 119.3    no
C34 . C33 . H331 . 120.4    no
C33 . C34 . C35 . 120.2(4)    yes
C33 . C34 . H341 . 119.8    no
C35 . C34 . H341 . 120.0    no
C34 . C35 . C36 . 119.7(4)    yes
C34 . C35 . H351 . 120.0    no
C36 . C35 . H351 . 120.3    no
C31 . C36 . C35 . 120.6(4)    yes
C31 . C36 . H361 . 120.2    no
C35 . C36 . H361 . 119.2    no
C38 . C37 . C42 . 117.7(4)    yes
C38 . C37 . P4 . 121.4(3)    yes
C42 . C37 . P4 . 120.9(3)    yes
C37 . C38 . C39 . 120.9(5)    yes
C37 . C38 . H381 . 119.5    no
C39 . C38 . H381 . 119.6    no
C38 . C39 . C40 . 120.5(6)    yes
C38 . C39 . H391 . 120.1    no
C40 . C39 . H391 . 119.5    no
C39 . C40 . C41 . 119.8(5)    yes
C39 . C40 . H401 . 119.6    no
C41 . C40 . H401 . 120.6    no
C40 . C41 . C42 . 120.2(5)    yes
C40 . C41 . H411 . 120.2    no
C42 . C41 . H411 . 119.6    no
C41 . C42 . C37 . 120.9(5)    yes
C41 . C42 . H421 . 119.6    no
C37 . C42 . H421 . 119.6    no
C44 . C43 . C48 . 119.0(4)    yes
C44 . C43 . P4 . 121.0(3)    yes
C48 . C43 . P4 . 120.0(3)    yes
C43 . C44 . C45 . 119.6(4)    yes
C43 . C44 . H441 . 120.6    no
C45 . C44 . H441 . 119.8    no
C44 . C45 . C46 . 121.1(4)    yes
C44 . C45 . H451 . 119.0    no
C46 . C45 . H451 . 119.9    no
C45 . C46 . C47 . 120.4(4)    yes
C45 . C46 . H461 . 119.7    no
C47 . C46 . H461 . 119.9    no
C46 . C47 . C48 . 119.0(4)    yes
C46 . C47 . H471 . 120.0    no
C48 . C47 . H471 . 121.0    no
C43 . C48 . C47 . 120.9(4)    yes
C43 . C48 . H481 . 118.5    no
C47 . C48 . H481 . 120.5    no
C50 . C49 . C54 . 118.3(4)    yes
C50 . C49 . P5 . 118.5(3)    yes
C54 . C49 . P5 . 123.2(3)    yes
C49 . C50 . C51 . 120.8(4)    yes
C49 . C50 . H501 . 119.2    no
C51 . C50 . H501 . 120.0    no
C50 . C51 . C52 . 120.0(4)    yes
C50 . C51 . H511 . 119.7    no
C52 . C51 . H511 . 120.2    no
C51 . C52 . C53 . 119.4(4)    yes
C51 . C52 . H521 . 119.7    no
C53 . C52 . H521 . 120.9    no
C52 . C53 . C54 . 120.9(4)    yes
C52 . C53 . H531 . 119.2    no
C54 . C53 . H531 . 119.8    no
C49 . C54 . C53 . 120.6(4)    yes
C49 . C54 . H541 . 119.2    no
C53 . C54 . H541 . 120.2    no
C56 . C55 . C60 . 119.0(4)    yes
C56 . C55 . P5 . 120.4(3)    yes
C60 . C55 . P5 . 120.6(3)    yes
C55 . C56 . C57 . 120.0(4)    yes
C55 . C56 . H561 . 120.1    no
C57 . C56 . H561 . 119.9    no
C56 . C57 . C58 . 120.3(4)    yes
C56 . C57 . H571 . 119.8    no
C58 . C57 . H571 . 119.8    no
C57 . C58 . C59 . 120.1(4)    yes
C57 . C58 . H581 . 119.5    no
C59 . C58 . H581 . 120.4    no
C58 . C59 . C60 . 119.9(5)    yes
C58 . C59 . H591 . 120.4    no
C60 . C59 . H591 . 119.7    no
C59 . C60 . C55 . 120.6(4)    yes
C59 . C60 . H601 . 119.8    no
C55 . C60 . H601 . 119.6    no
C68 . C67 . C72 . 118.2(4)    yes
C68 . C67 . P6 . 122.4(3)    yes
C72 . C67 . P6 . 119.3(4)    yes
C67 . C68 . C69 . 120.2(5)    yes
C67 . C68 . H681 . 119.5    no
C69 . C68 . H681 . 120.3    no
C68 . C69 . C70 . 120.1(5)    yes
C68 . C69 . H691 . 119.4    no
C70 . C69 . H691 . 120.5    no
C69 . C70 . C71 . 120.7(5)    yes
C69 . C70 . H701 . 119.3    no
C71 . C70 . H701 . 119.9    no
C70 . C71 . C72 . 119.8(6)    yes
C70 . C71 . H711 . 119.8    no
C72 . C71 . H711 . 120.4    no
C67 . C72 . C71 . 121.0(5)    yes
C67 . C72 . H721 . 119.3    no
C71 . C72 . H721 . 119.7    no
C74 . C73 . C78 . 118.4(4)    yes
C74 . C73 . P7 . 121.8(3)    yes
C78 . C73 . P7 . 119.7(3)    yes
C73 . C74 . C75 . 119.9(5)    yes
C73 . C74 . H741 . 120.1    no
C75 . C74 . H741 . 120.0    no
C74 . C75 . C76 . 121.0(5)    yes
C74 . C75 . H751 . 119.9    no
C76 . C75 . H751 . 119.1    no
C75 . C76 . C77 . 120.0(5)    yes
C75 . C76 . H761 . 120.5    no
C77 . C76 . H761 . 119.4    no
C76 . C77 . C78 . 119.5(5)    yes
C76 . C77 . H771 . 120.8    no
C78 . C77 . H771 . 119.7    no
C77 . C78 . C73 . 121.1(5)    yes
C77 . C78 . H781 . 119.7    no
C73 . C78 . H781 . 119.2    no
C80 . C79 . C84 . 119.3(4)    yes
C80 . C79 . P8 . 120.4(3)    yes
C84 . C79 . P8 . 120.2(3)    yes
C79 . C80 . C81 . 119.1(4)    yes
C79 . C80 . H801 . 121.0    no
C81 . C80 . H801 . 119.9    no
C80 . C81 . C82 . 120.9(5)    yes
C80 . C81 . H811 . 118.9    no
C82 . C81 . H811 . 120.2    no
C81 . C82 . C83 . 119.8(4)    yes
C81 . C82 . H821 . 120.0    no
C83 . C82 . H821 . 120.2    no
C82 . C83 . C84 . 120.8(5)    yes
C82 . C83 . H831 . 119.0    no
C84 . C83 . H831 . 120.2    no
C79 . C84 . C83 . 120.0(4)    yes
C79 . C84 . H841 . 119.7    no
C83 . C84 . H841 . 120.2    no
C86 . C85 . C90 . 118.9(4)    yes
C86 . C85 . P9 . 120.5(3)    yes
C90 . C85 . P9 . 120.5(3)    yes
C85 . C86 . C87 . 119.7(5)    yes
C85 . C86 . H861 . 120.8    no
C87 . C86 . H861 . 119.5    no
C86 . C87 . C88 . 120.6(6)    yes
C86 . C87 . H871 . 119.5    no
C88 . C87 . H871 . 119.9    no
C87 . C88 . C89 . 120.6(5)    yes
C87 . C88 . H881 . 119.7    no
C89 . C88 . H881 . 119.7    no
C88 . C89 . C90 . 119.4(5)    yes
C88 . C89 . H891 . 120.8    no
C90 . C89 . H891 . 119.8    no
C85 . C90 . C89 . 120.8(5)    yes
C85 . C90 . H901 . 119.5    no
C89 . C90 . H901 . 119.8    no
C92 . C91 . C96 . 118.6(4)    yes
C92 . C91 . P7 . 122.3(4)    yes
C96 . C91 . P7 . 119.1(3)    yes
C91 . C92 . C93 . 120.4(5)    yes
C91 . C92 . H921 . 120.1    no
C93 . C92 . H921 . 119.6    no
C92 . C93 . C94 . 119.9(6)    yes
C92 . C93 . H931 . 119.5    no
C94 . C93 . H931 . 120.6    no
C93 . C94 . C95 . 120.8(6)    yes
C93 . C94 . H941 . 119.3    no
C95 . C94 . H941 . 119.9    no
C94 . C95 . C96 . 120.4(6)    yes
C94 . C95 . H951 . 120.5    no
C96 . C95 . H951 . 119.1    no
C95 . C96 . C91 . 119.9(5)    yes
C95 . C96 . H961 . 120.0    no
C91 . C96 . H961 . 120.1    no
C104 . C103 . C108 . 117.1(4)    yes
C104 . C103 . P9 . 122.2(3)    yes
C108 . C103 . P9 . 120.7(3)    yes
C103 . C104 . C105 . 121.0(4)    yes
C103 . C104 . H1041 . 120.1    no
C105 . C104 . H1041 . 118.9    no
C104 . C105 . C106 . 120.3(5)    yes
C104 . C105 . H1051 . 119.9    no
C106 . C105 . H1051 . 119.9    no
C105 . C106 . C107 . 119.9(5)    yes
C105 . C106 . H1061 . 119.6    no
C107 . C106 . H1061 . 120.6    no
C106 . C107 . C108 . 120.0(5)    yes
C106 . C107 . H1071 . 119.6    no
C108 . C107 . H1071 . 120.3    no
C103 . C108 . C107 . 121.6(4)    yes
C103 . C108 . H1081 . 119.4    no
C107 . C108 . H1081 . 118.9    no
C202 . C201 . C206 . 120.01(4)    yes
C202 . C201 . H2011 . 120.7    no
C206 . C201 . H2011 . 119.3    no
C201 . C202 . C203 . 120.01(3)    yes
C201 . C202 . H2021 . 120.0    no
C203 . C202 . H2021 . 120.0    no
C202 . C203 . C204 . 120.00(3)    yes
C202 . C203 . H2031 . 120.5    no
C204 . C203 . H2031 . 119.5    no
C203 . C204 . C205 . 119.99(4)    yes
C203 . C204 . C207 . 119.98(7)    yes
C205 . C204 . C207 . 120.02(7)    yes
C204 . C205 . C206 . 119.99(3)    yes
C204 . C205 . H2051 . 119.9    no
C206 . C205 . H2051 . 120.1    no
C205 . C206 . C201 . 120.00(3)    yes
C205 . C206 . H2061 . 121.0    no
C201 . C206 . H2061 . 119.0    no
C204 . C207 . H2071 . 108.7    no
C204 . C207 . H2073 . 108.4    no
H2071 . C207 . H2073 . 110.8    no
C204 . C207 . H2072 . 109.0    no
H2071 . C207 . H2072 . 110.4    no
H2073 . C207 . H2072 . 109.5    no
C19 . P1 . C1 . 107.52(18)    yes
C19 . P1 . O1 . 108.98(16)    yes
C1 . P1 . O1 . 109.96(16)    yes
C19 . P1 . O2 . 108.00(16)    yes
C1 . P1 . O2 . 108.51(16)    yes
O1 . P1 . O2 . 113.67(15)    yes
C19 . P1 . Zn2 . 122.19(13)    yes
C1 . P1 . Zn2 . 121.18(12)    yes
O1 . P1 . Zn2 . 83.00(11)    yes
C7 . P2 . C25 . 104.99(16)    yes
C7 . P2 . O3 . 106.61(16)    yes
C25 . P2 . O3 . 109.69(17)    yes
C7 . P2 . O4 . 108.80(16)    yes
C25 . P2 . O4 . 107.00(16)    yes
O3 . P2 . O4 . 118.91(15)    yes
C7 . P2 . Zn3 . 102.79(11)    yes
C25 . P2 . Zn3 . 130.81(12)    yes
O3 . P2 . Zn3 . 99.97(11)    yes
C31 . P3 . C13 . 108.49(17)    yes
C31 . P3 . O5 . 110.09(16)    yes
C13 . P3 . O5 . 107.01(16)    yes
C31 . P3 . O6 . 107.36(16)    yes
C13 . P3 . O6 . 107.10(16)    yes
O5 . P3 . O6 . 116.52(16)    yes
C31 . P3 . Zn1 . 92.87(12)    yes
C13 . P3 . Zn1 . 134.33(12)    yes
O5 . P3 . Zn1 . 102.31(11)    yes
C43 . P4 . C37 . 106.28(17)    yes
C43 . P4 . O7 . 106.93(16)    yes
C37 . P4 . O7 . 108.53(18)    yes
C43 . P4 . O8 . 107.85(17)    yes
C37 . P4 . O8 . 108.93(17)    yes
O7 . P4 . O8 . 117.74(15)    yes
C43 . P4 . Zn1 . 124.59(12)    yes
C37 . P4 . Zn1 . 117.50(13)    yes
O8 . P4 . Zn1 . 89.01(10)    yes
C43 . P4 . Zn4 . 131.42(14)    yes
C37 . P4 . Zn4 . 107.78(13)    yes
O7 . P4 . Zn4 . 93.85(10)    yes
Zn1 . P4 . Zn4 . 64.74(2)    yes
C49 . P5 . C55 . 107.45(17)    yes
C49 . P5 . O9 . 109.96(17)    yes
C55 . P5 . O9 . 107.70(17)    yes
C49 . P5 . O10 . 106.68(16)    yes
C55 . P5 . O10 . 108.65(16)    yes
O9 . P5 . O10 . 116.09(15)    yes
C49 . P5 . Zn2 . 116.07(13)    yes
C55 . P5 . Zn2 . 125.89(13)    yes
O10 . P5 . Zn2 . 88.53(10)    yes
C49 . P5 . Zn5 . 109.35(12)    yes
C55 . P5 . Zn5 . 128.81(13)    yes
O9 . P5 . Zn5 . 91.70(10)    yes
Zn2 . P5 . Zn5 . 63.56(2)    yes
C67 . P6 . O11 . 109.52(18)    yes
C67 . P6 . O12 . 107.56(18)    yes
O11 . P6 . O12 . 117.59(15)    yes
C67 . P6 . Zn3 . 134.49(15)    yes
O12 . P6 . Zn3 . 91.92(10)    yes
C67 . P6 . Zn6 . 117.95(13)    yes
O11 . P6 . Zn6 . 88.65(10)    yes
Zn3 . P6 . Zn6 . 65.02(2)    yes
C67 . P6 . C610 . 106.3(4)    yes
O11 . P6 . C610 . 102.1(3)    yes
O12 . P6 . C610 . 113.2(3)    yes
Zn3 . P6 . C610 . 102.6(3)    yes
Zn6 . P6 . C610 . 127.7(3)    yes
C67 . P6 . O11 . 109.52(18)    yes
C67 . P6 . O12 . 107.56(18)    yes
O11 . P6 . O12 . 117.59(15)    yes
C67 . P6 . Zn3 . 134.49(15)    yes
O12 . P6 . Zn3 . 91.92(10)    yes
C67 . P6 . Zn6 . 117.95(13)    yes
O11 . P6 . Zn6 . 88.65(10)    yes
Zn3 . P6 . Zn6 . 65.02(2)    yes
C67 . P6 . C611 . 103.9(3)    yes
O11 . P6 . C611 . 113.3(2)    yes
O12 . P6 . C611 . 103.9(3)    yes
Zn3 . P6 . C611 . 110.8(2)    yes
Zn6 . P6 . C611 . 122.6(3)    yes
C73 . P7 . C91 . 104.43(18)    yes
C73 . P7 . O13 . 110.14(18)    yes
C91 . P7 . O13 . 107.02(18)    yes
C73 . P7 . O14 . 106.82(17)    yes
C91 . P7 . O14 . 109.82(18)    yes
O13 . P7 . O14 . 117.82(16)    yes
C73 . P7 . Zn5 . 137.07(14)    yes
C91 . P7 . Zn5 . 97.47(13)    yes
O13 . P7 . Zn5 . 97.69(11)    yes
C79 . P8 . O15 . 109.88(16)    yes
C79 . P8 . O16 . 108.13(17)    yes
O15 . P8 . O16 . 116.74(16)    yes
C79 . P8 . Zn6 . 95.61(14)    yes
O15 . P8 . Zn6 . 101.32(12)    yes
C79 . P8 . C97 . 107.25(19)    yes
O15 . P8 . C97 . 106.08(14)    yes
O16 . P8 . C97 . 108.37(14)    yes
Zn6 . P8 . C97 . 135.15(10)    yes
C85 . P9 . C103 . 104.91(18)    yes
C85 . P9 . O17 . 108.00(18)    yes
C103 . P9 . O17 . 109.93(17)    yes
C85 . P9 . O18 . 107.58(18)    yes
C103 . P9 . O18 . 108.47(17)    yes
O17 . P9 . O18 . 117.22(15)    yes
C85 . P9 . Zn4 . 132.70(14)    yes
C103 . P9 . Zn4 . 109.42(13)    yes
O17 . P9 . Zn4 . 89.84(11)    yes
P1 . O1 . Zn1 . 154.76(18)    yes
P1 . O2 . Zn2 . 126.03(15)    yes
P2 . O3 . Zn2 . 154.47(18)    yes
P2 . O4 . Zn3 . 136.68(16)    yes
P3 . O5 . Zn3 . 142.28(16)    yes
P3 . O6 . Zn1 . 131.61(16)    yes
P4 . O7 . Zn1 . 128.51(16)    yes
P4 . O8 . Zn4 . 131.93(15)    yes
P5 . O9 . Zn2 . 130.40(16)    yes
P5 . O10 . Zn5 . 133.71(16)    yes
P6 . O11 . Zn3 . 129.31(16)    yes
P6 . O12 . Zn6 . 128.84(16)    yes
P7 . O13 . Zn4 . 141.47(17)    yes
P7 . O14 . Zn5 . 126.59(16)    yes
P8 . O15 . Zn5 . 145.34(17)    yes
P8 . O16 . Zn6 . 132.51(16)    yes
P9 . O17 . Zn6 . 156.27(19)    yes
P9 . O18 . Zn4 . 126.45(16)    yes
Zn1 . O19 . Zn4 . 124.04(13)    yes
Zn1 . O19 . H192 . 116.0    no
Zn4 . O19 . H192 . 119.5    no
Zn2 . O20 . Zn5 . 116.88(12)    yes
Zn2 . O20 . H203 . 99.0    no
Zn5 . O20 . H203 . 113.7    no
Zn3 . O21 . Zn6 . 120.30(12)    yes
Zn3 . O21 . H212 . 103.8    no
Zn6 . O21 . H212 . 119.4    no
O7 . Zn1 . O1 . 110.03(12)    yes
O7 . Zn1 . O6 . 108.31(11)    yes
O1 . Zn1 . O6 . 108.32(11)    yes
O7 . Zn1 . O19 . 107.57(11)    yes
O1 . Zn1 . O19 . 103.26(11)    yes
O6 . Zn1 . O19 . 119.11(11)    yes
O1 . Zn1 . P4 . 112.55(8)    yes
O6 . Zn1 . P4 . 124.81(8)    yes
O19 . Zn1 . P4 . 85.63(7)    yes
O7 . Zn1 . P3 . 119.37(9)    yes
O1 . Zn1 . P3 . 116.11(8)    yes
O6 . Zn1 . P3 . 21.11(8)    yes
O19 . Zn1 . P3 . 98.00(8)    yes
P4 . Zn1 . P3 . 128.72(3)    yes
O20 . Zn2 . O2 . 112.10(10)    yes
O20 . Zn2 . O9 . 111.18(10)    yes
O2 . Zn2 . O9 . 101.77(11)    yes
O20 . Zn2 . O3 . 109.46(11)    yes
O2 . Zn2 . O3 . 110.22(11)    yes
O9 . Zn2 . O3 . 111.95(11)    yes
O20 . Zn2 . P1 . 91.40(7)    yes
O9 . Zn2 . P1 . 120.93(8)    yes
O3 . Zn2 . P1 . 109.87(8)    yes
O20 . Zn2 . P5 . 89.97(7)    yes
O2 . Zn2 . P5 . 108.67(8)    yes
O9 . Zn2 . P5 . 21.41(8)    yes
O3 . Zn2 . P5 . 124.74(9)    yes
P1 . Zn2 . P5 . 121.14(3)    yes
O2 . Zn2 . H203 . 92.2    no
O9 . Zn2 . H203 . 124.1    no
O3 . Zn2 . H203 . 113.0    no
P1 . Zn2 . H203 . 70.7    no
P5 . Zn2 . H203 . 103.0    no
O11 . Zn3 . O21 . 104.37(10)    yes
O11 . Zn3 . O5 . 105.20(11)    yes
O21 . Zn3 . O5 . 117.26(10)    yes
O11 . Zn3 . O4 . 114.15(11)    yes
O21 . Zn3 . O4 . 109.21(11)    yes
O5 . Zn3 . O4 . 106.86(11)    yes
O21 . Zn3 . P6 . 87.16(7)    yes
O5 . Zn3 . P6 . 125.69(8)    yes
O4 . Zn3 . P6 . 109.02(8)    yes
O11 . Zn3 . P2 . 131.64(8)    yes
O21 . Zn3 . P2 . 105.97(7)    yes
O5 . Zn3 . P2 . 93.16(8)    yes
O4 . Zn3 . P2 . 18.80(8)    yes
P6 . Zn3 . P2 . 127.79(3)    yes
O8 . Zn4 . O18 . 108.39(11)    yes
O8 . Zn4 . O13 . 110.86(11)    yes
O18 . Zn4 . O13 . 103.87(12)    yes
O8 . Zn4 . O19 . 103.15(10)    yes
O18 . Zn4 . O19 . 114.97(11)    yes
O13 . Zn4 . O19 . 115.59(12)    yes
O8 . Zn4 . P9 . 131.21(8)    yes
O13 . Zn4 . P9 . 95.35(8)    yes
O19 . Zn4 . P9 . 101.12(8)    yes
O18 . Zn4 . P4 . 110.37(8)    yes
O13 . Zn4 . P4 . 127.70(8)    yes
O19 . Zn4 . P4 . 84.07(8)    yes
P9 . Zn4 . P4 . 129.64(3)    yes
O20 . Zn5 . O14 . 105.69(11)    yes
O20 . Zn5 . O10 . 107.58(10)    yes
O14 . Zn5 . O10 . 114.24(11)    yes
O20 . Zn5 . O15 . 115.94(11)    yes
O14 . Zn5 . O15 . 109.41(11)    yes
O10 . Zn5 . O15 . 104.27(11)    yes
O20 . Zn5 . P7 . 109.53(7)    yes
O10 . Zn5 . P7 . 130.33(8)    yes
O15 . Zn5 . P7 . 87.90(8)    yes
O20 . Zn5 . P5 . 89.11(7)    yes
O14 . Zn5 . P5 . 113.65(8)    yes
O15 . Zn5 . P5 . 120.88(8)    yes
P7 . Zn5 . P5 . 135.13(3)    yes
O12 . Zn6 . O21 . 107.28(10)    yes
O12 . Zn6 . O17 . 107.94(12)    yes
O21 . Zn6 . O17 . 110.77(11)    yes
O12 . Zn6 . O16 . 103.28(12)    yes
O21 . Zn6 . O16 . 118.14(10)    yes
O17 . Zn6 . O16 . 108.76(11)    yes
O21 . Zn6 . P6 . 87.49(7)    yes
O17 . Zn6 . P6 . 107.58(9)    yes
O16 . Zn6 . P6 . 122.38(8)    yes
O12 . Zn6 . P8 . 111.30(9)    yes
O21 . Zn6 . P8 . 97.46(8)    yes
O17 . Zn6 . P8 . 121.05(9)    yes
P6 . Zn6 . P8 . 124.86(3)    yes
P6 . C610 . C660 . 118.89(7)    yes
P6 . C610 . C620 . 118.86(7)    yes
C660 . C610 . C620 . 122.08(6)    yes
P6 . C611 . C661 . 118.84(6)    yes
P6 . C611 . C621 . 118.88(6)    yes
C661 . C611 . C621 . 122.08(6)    yes
C610 . C660 . C650 . 118.03(6)    yes
C610 . C660 . H6601 . 121.3    no
C650 . C660 . H6601 . 120.7    no
C611 . C661 . C651 . 118.05(6)    yes
C611 . C661 . H6611 . 121.3    no
C651 . C661 . H6611 . 120.7    no
C660 . C650 . C640 . 119.79(7)    yes
C660 . C650 . H6501 . 120.5    no
C640 . C650 . H6501 . 119.7    no
C661 . C651 . C641 . 119.80(6)    yes
C661 . C651 . H6511 . 119.9    no
C641 . C651 . H6511 . 120.3    no
C650 . C640 . C630 . 122.11(7)    yes
C650 . C640 . H6401 . 119.4    no
C630 . C640 . H6401 . 118.5    no
C651 . C641 . C631 . 122.11(6)    yes
C651 . C641 . H6411 . 119.1    no
C631 . C641 . H6411 . 118.8    no
C640 . C630 . C620 . 119.82(6)    yes
C640 . C630 . H6301 . 120.2    no
C620 . C630 . H6301 . 120.0    no
C641 . C631 . C621 . 119.78(6)    yes
C641 . C631 . H6311 . 120.1    no
C621 . C631 . H6311 . 120.2    no
C630 . C620 . C610 . 118.06(6)    yes
C630 . C620 . H6201 . 121.1    no
C610 . C620 . H6201 . 120.8    no
C631 . C621 . C611 . 118.01(6)    yes
C631 . C621 . H6211 . 121.3    no
C611 . C621 . H6211 . 120.7    no
P8 . C97 . C102 . 119.89(7)    yes
P8 . C97 . C98 . 119.94(7)    yes
C102 . C97 . C98 . 119.96(4)    yes
C97 . C102 . C101 . 119.96(4)    yes
C97 . C102 . H1021 . 120.5    no
C101 . C102 . H1021 . 119.5    no
C97 . C98 . C99 . 119.99(3)    yes
C97 . C98 . H981 . 119.7    no
C99 . C98 . H981 . 120.3    no
C98 . C99 . C100 . 119.98(4)    yes
C98 . C99 . H991 . 120.2    no
C100 . C99 . H991 . 119.8    no
C99 . C100 . C101 . 119.98(4)    yes
C99 . C100 . H1001 . 119.3    no
C101 . C100 . H1001 . 120.7    no
C100 . C101 . C102 . 119.96(4)    yes
C100 . C101 . H1011 . 121.5    no
C102 . C101 . H1011 . 118.5    no
O20 . H203 . Zn2 . 60.0    no


_iucr_refine_instructions_details
;
#
# Punched on 19/06/15 at 13:16: 0
#
#LIST     12                                                                    
BLOCK SCALE X'S  U'S 
EQUIV PART(2001,OCC) PART(2002,OCC) 
WEIGHT -1 PART(2002,OCC) 
RIDE C   (   2,X'S) H   (  21,X'S) 
RIDE C   (   3,X'S) H   (  31,X'S) 
RIDE C   (   4,X'S) H   (  41,X'S) 
RIDE C   (   5,X'S) H   (  51,X'S) 
RIDE C   (   6,X'S) H   (  61,X'S) 
RIDE C   (   8,X'S) H   (  81,X'S) 
RIDE C   (   9,X'S) H   (  91,X'S) 
RIDE C   (  10,X'S) H   ( 101,X'S) 
RIDE C   (  11,X'S) H   ( 111,X'S) 
RIDE C   (  12,X'S) H   ( 121,X'S) 
RIDE C   (  14,X'S) H   ( 141,X'S) 
RIDE C   (  15,X'S) H   ( 151,X'S) 
RIDE C   (  16,X'S) H   ( 161,X'S) 
RIDE C   (  17,X'S) H   ( 171,X'S) 
RIDE C   (  18,X'S) H   ( 181,X'S) 
RIDE C   (  20,X'S) H   ( 201,X'S) 
RIDE C   (  21,X'S) H   ( 211,X'S) 
RIDE C   (  22,X'S) H   ( 221,X'S) 
RIDE C   (  23,X'S) H   ( 231,X'S) 
RIDE C   (  24,X'S) H   ( 241,X'S) 
RIDE C   (  26,X'S) H   ( 261,X'S) 
RIDE C   (  27,X'S) H   ( 271,X'S) 
RIDE C   (  28,X'S) H   ( 281,X'S) 
RIDE C   (  29,X'S) H   ( 291,X'S) 
RIDE C   (  30,X'S) H   ( 301,X'S) 
RIDE C   (  32,X'S) H   ( 321,X'S) 
RIDE C   (  33,X'S) H   ( 331,X'S) 
RIDE C   (  34,X'S) H   ( 341,X'S) 
RIDE C   (  35,X'S) H   ( 351,X'S) 
RIDE C   (  36,X'S) H   ( 361,X'S) 
RIDE C   (  38,X'S) H   ( 381,X'S) 
RIDE C   (  39,X'S) H   ( 391,X'S) 
RIDE C   (  40,X'S) H   ( 401,X'S) 
RIDE C   (  41,X'S) H   ( 411,X'S) 
RIDE C   (  42,X'S) H   ( 421,X'S) 
RIDE C   (  44,X'S) H   ( 441,X'S) 
RIDE C   (  45,X'S) H   ( 451,X'S) 
RIDE C   (  46,X'S) H   ( 461,X'S) 
RIDE C   (  47,X'S) H   ( 471,X'S) 
RIDE C   (  48,X'S) H   ( 481,X'S) 
RIDE C   (  50,X'S) H   ( 501,X'S) 
RIDE C   (  51,X'S) H   ( 511,X'S) 
RIDE C   (  52,X'S) H   ( 521,X'S) 
RIDE C   (  53,X'S) H   ( 531,X'S) 
RIDE C   (  54,X'S) H   ( 541,X'S) 
RIDE C   (  56,X'S) H   ( 561,X'S) 
RIDE C   (  57,X'S) H   ( 571,X'S) 
RIDE C   (  58,X'S) H   ( 581,X'S) 
RIDE C   (  59,X'S) H   ( 591,X'S) 
RIDE C   (  60,X'S) H   ( 601,X'S) 
RIDE C   (  68,X'S) H   ( 681,X'S) 
RIDE C   (  69,X'S) H   ( 691,X'S) 
RIDE C   (  70,X'S) H   ( 701,X'S) 
RIDE C   (  71,X'S) H   ( 711,X'S) 
RIDE C   (  72,X'S) H   ( 721,X'S) 
RIDE C   (  74,X'S) H   ( 741,X'S) 
RIDE C   (  75,X'S) H   ( 751,X'S) 
RIDE C   (  76,X'S) H   ( 761,X'S) 
RIDE C   (  77,X'S) H   ( 771,X'S) 
RIDE C   (  78,X'S) H   ( 781,X'S) 
RIDE C   (  80,X'S) H   ( 801,X'S) 
RIDE C   (  81,X'S) H   ( 811,X'S) 
RIDE C   (  82,X'S) H   ( 821,X'S) 
RIDE C   (  83,X'S) H   ( 831,X'S) 
RIDE C   (  84,X'S) H   ( 841,X'S) 
RIDE C   (  86,X'S) H   ( 861,X'S) 
RIDE C   (  87,X'S) H   ( 871,X'S) 
RIDE C   (  88,X'S) H   ( 881,X'S) 
RIDE C   (  89,X'S) H   ( 891,X'S) 
RIDE C   (  90,X'S) H   ( 901,X'S) 
RIDE C   (  92,X'S) H   ( 921,X'S) 
RIDE C   (  93,X'S) H   ( 931,X'S) 
RIDE C   (  94,X'S) H   ( 941,X'S) 
RIDE C   (  95,X'S) H   ( 951,X'S) 
RIDE C   (  96,X'S) H   ( 961,X'S) 
RIDE C   ( 104,X'S) H   (1041,X'S) 
RIDE C   ( 105,X'S) H   (1051,X'S) 
RIDE C   ( 106,X'S) H   (1061,X'S) 
RIDE C   ( 107,X'S) H   (1071,X'S) 
RIDE C   ( 108,X'S) H   (1081,X'S) 
RIDE C   ( 201,X'S) H   (2011,X'S) 
RIDE C   ( 202,X'S) H   (2021,X'S) 
RIDE C   ( 203,X'S) H   (2031,X'S) 
RIDE C   ( 205,X'S) H   (2051,X'S) 
RIDE C   ( 206,X'S) H   (2061,X'S) 
RIDE C   ( 207,X'S) H   (2071,X'S) H   (2073,X'S) H   (2072,X'S) 
RIDE O   (  19,X'S) H   ( 192,X'S) 
RIDE O   (  20,X'S) H   ( 203,X'S) 
RIDE O   (  21,X'S) H   ( 212,X'S) 
RIDE C   ( 660,X'S) H   (6601,X'S) 
RIDE C   ( 661,X'S) H   (6611,X'S) 
RIDE C   ( 650,X'S) H   (6501,X'S) 
RIDE C   ( 651,X'S) H   (6511,X'S) 
RIDE C   ( 640,X'S) H   (6401,X'S) 
RIDE C   ( 641,X'S) H   (6411,X'S) 
RIDE C   ( 630,X'S) H   (6301,X'S) 
RIDE C   ( 631,X'S) H   (6311,X'S) 
RIDE C   ( 620,X'S) H   (6201,X'S) 
RIDE C   ( 621,X'S) H   (6211,X'S) 
RIDE C   ( 102,X'S) H   (1021,X'S) 
RIDE C   (  98,X'S) H   ( 981,X'S) 
RIDE C   (  99,X'S) H   ( 991,X'S) 
RIDE C   ( 100,X'S) H   (1001,X'S) 
RIDE C   ( 101,X'S) H   (1011,X'S) 
END                                                                             
#
# Punched on 19/06/15 at 13:16: 0
#
#LIST     16                                                                    
NO 
REM   HREST   START (DO NOT REMOVE THIS LINE) 
SAME C(201) C(202) C(203) C(204) C(205) C(206) AND 
CONT C(202) C(203) C(204) C(205) C(206) C(201) AND 
CONT C(203) C(204) C(205) C(206) C(201) C(202) AND 
CONT C(204) C(205) C(206) C(201) C(202) C(203) AND 
CONT C(205) C(206) C(201) C(202) C(203) C(204) AND 
CONT C(206) C(201) C(202) C(203) C(204) C(205) 
SAME C(207) C(204) C(203) C(202) C(201) AND 
CONT C(207) C(204) C(205) C(206) C(201) 
DELU 0.015 C(201) C(202) C(203) C(204) C(205) C(206) C(207) AND 
CONT C(202) C(203) C(204) C(205) C(206) C(201) C(207) AND 
CONT C(203) C(204) C(205) C(206) C(201) C(202) C(207) AND 
CONT C(204) C(205) C(206) C(201) C(202) C(203) C(207) AND 
CONT C(205) C(206) C(201) C(202) C(203) C(204) C(207) AND 
CONT C(206) C(201) C(202) C(203) C(204) C(205) C(207) 
SIMU 0.015 C(201) C(202) C(203) C(204) C(205) C(206) C(207) AND 
CONT C(202) C(203) C(204) C(205) C(206) C(201) C(207) AND 
CONT C(203) C(204) C(205) C(206) C(201) C(202) C(207) AND 
CONT C(204) C(205) C(206) C(201) C(202) C(203) C(207) AND 
CONT C(205) C(206) C(201) C(202) C(203) C(204) C(207) AND 
CONT C(206) C(201) C(202) C(203) C(204) C(205) C(207) 
PLANAR 0.010000 C(201) C(202) C(203) C(204) C(205) C(206) C(207) 
SAME P(6) C(610) C(620) C(630) C(640) C(650) C(660) AND 
CONT P(6) C(610) C(660) C(650) C(640) C(630) C(620) AND 
CONT P(6) C(611) C(621) C(631) C(641) C(651) C(661) AND 
CONT P(6) C(611) C(661) C(651) C(641) C(631) C(621) 
DELU 0.015 C(610) C(620) C(630) C(640) C(650) C(660)  AND 
CONT C(610) C(660) C(650) C(640) C(630) C(620)  AND 
CONT C(611) C(621) C(631) C(641) C(651) C(661)  AND 
CONT C(611) C(661) C(651) C(641) C(631) C(621) 
SIMU 0.015 C(610) C(620) C(630) C(640) C(650) C(660)  AND 
CONT C(610) C(660) C(650) C(640) C(630) C(620)  AND 
CONT C(611) C(621) C(631) C(641) C(651) C(661)  AND 
CONT C(611) C(661) C(651) C(641) C(631) C(621) 
SAME C(100) C(101) C(102) C(97) C(98) C(99) AND 
CONT C(101) C(102) C(97) C(98) C(99) C(100) AND 
CONT C(102) C(97) C(98) C(99) C(100) C(101) AND 
CONT C(97) C(98) C(99) C(100) C(101) C(102) AND 
CONT C(98) C(99) C(100) C(101) C(102) C(97) AND 
CONT C(99) C(100) C(101) C(102) C(97) C(98) 
SAME P(8) C(97) C(102) C(101) C(100) AND 
CONT P(8) C(97) C(98) C(99) C(100) 
DELU 0.015 C(100) C(101) C(102) C(97) C(98) C(99) P(8) AND 
CONT C(101) C(102) C(97) C(98) C(99) C(100) P(8) AND 
CONT C(102) C(97) C(98) C(99) C(100) C(101) P(8) AND 
CONT C(97) C(98) C(99) C(100) C(101) C(102) P(8) AND 
CONT C(98) C(99) C(100) C(101) C(102) C(97) P(8) AND 
CONT C(99) C(100) C(101) C(102) C(97) C(98) P(8) 
SIMU 0.015 C(100) C(101) C(102) C(97) C(98) C(99) P(8) AND 
CONT C(101) C(102) C(97) C(98) C(99) C(100) P(8) AND 
CONT C(102) C(97) C(98) C(99) C(100) C(101) P(8) AND 
CONT C(97) C(98) C(99) C(100) C(101) C(102) P(8) AND 
CONT C(98) C(99) C(100) C(101) C(102) C(97) P(8) AND 
CONT C(99) C(100) C(101) C(102) C(97) C(98) P(8) 
PLANAR 0.010000 C(100) C(101) C(102) C(97) C(98) C(99) P(8) 
REM   HREST   END (DO NOT REMOVE THIS LINE) 
END                                                                             
;
# SQUEEZE RESULTS (APPEND TO CIF)
# Note: Data are Listed for all Voids in the P1 Unit Cell
# i.e. Centre of Gravity, Solvent Accessible Volume,
# Recovered number of Electrons in the Void and
# Details about the Squeezed Material
loop_
  _platon_squeeze_void_nr
  _platon_squeeze_void_average_x
  _platon_squeeze_void_average_y
  _platon_squeeze_void_average_z
  _platon_squeeze_void_volume
  _platon_squeeze_void_count_electrons
  _platon_squeeze_void_content
   1  0.000  0.000  0.500       539        80 ' '
   2  0.000  0.500  1.000       539        80 ' '
   3  0.208  0.559  0.321        19         2 ' '
   4  0.208  0.941  0.821        19         2 ' '
   5  0.448  0.732  0.409         9         1 ' '
   6  0.448  0.768  0.909         9         1 ' '
   7  0.552  0.232  0.091         9         1 ' '
   8  0.552  0.268  0.591         9         1 ' '
   9  0.792  0.059  0.179        19         2 ' '
  10  0.792  0.441  0.679        19         2 ' '
_platon_squeeze_details
;
;

# start Validation Reply Form
 
_vrf_PLAT331_3A
;
PROBLEM: Small Average Phenyl   C-C Dist. C201   -C206     1.36 Ang
RESPONSE: These Carbons are located in the symmetry restrained moderately
disordered toluene solvent molecule     
;


# end Validation Reply Form
