# Supplementary material for: Simple phosphinate ligands access zinc clusters identified in the synthesis of zinc oxide nanoparticles
Source: Nat Commun. 2016 Oct 13;7:13008. doi: 10.1038/ncomms13008 (PMC5065624; doi:10.1038/ncomms13008)
Supplement: Supplementary Data 5 — crystallographic information files for structure 5A [file ncomms13008-s6.cif]

data_4A
_audit_creation_date        "2015-09-14"
_audit_creation_method CRYSTALS_ver_14.61

_oxford_structure_analysis_title  'xcalibur in W:\Seb Pike\SC X-ra At 17: 9 on '
_chemical_name_systematic         'Zn6B3O6(DPPA)9'
_chemical_melting_point           .

_refine_special_details
;
Eight solvent molecules of THF were located in the structure. Inspection of the fourier map allowed
identification of the oxygen atom (with greater electron density) in each case. Symmetry restraints were
applied to each THF molecule and all eight molecules were restrained to each other to exhibit similar 
connectivity. One molecule of THF was split into two components with the occupancy of each part refined.
;

_cell_length_a                    18.9696(3)
_cell_length_b                    19.3442(3)
_cell_length_c                    35.8523(7)
_cell_angle_alpha                 100.3971(16)
_cell_angle_beta                  98.3638(16)
_cell_angle_gamma                 98.8290(15)
_cell_volume                      12582.2(2)
 
_symmetry_cell_setting            'triclinic' 
_symmetry_space_group_name_H-M    'P -1 ' 
_symmetry_space_group_name_Hall   '-P 1' 
loop_
 _symmetry_equiv_pos_as_xyz
 'x,y,z'
 '-x,-y,-z'

loop_
_atom_type_symbol
_atom_type_scat_dispersion_real
_atom_type_scat_dispersion_imag
_atom_type_scat_Cromer_Mann_a1
_atom_type_scat_Cromer_Mann_b1
_atom_type_scat_Cromer_Mann_a2
_atom_type_scat_Cromer_Mann_b2
_atom_type_scat_Cromer_Mann_a3
_atom_type_scat_Cromer_Mann_b3
_atom_type_scat_Cromer_Mann_a4
_atom_type_scat_Cromer_Mann_b4
_atom_type_scat_Cromer_Mann_c
_atom_type_scat_source  
 Zn     -1.5491   0.6778  14.0743   3.2655   7.0318   0.2333   5.1652  10.3163
   2.4100  58.7097   1.3041 'International Tables Vol C 4.2.6.8 and 6.1.1.4'
 O       0.0492   0.0322   3.0485  13.2771   2.2868   5.7011   1.5463   0.3239
   0.8670  32.9089   0.2508 'International Tables Vol C 4.2.6.8 and 6.1.1.4'
 B       0.0090   0.0039   2.0545  23.2185   1.3326   1.0210   1.0979  60.3498
   0.7068   0.1403  -0.1932 'International Tables Vol C 4.2.6.8 and 6.1.1.4'
 P       0.2955   0.4335   6.4345   1.9067   4.1791  27.1570   1.7800   0.5260
   1.4908  68.1645   1.1149 'International Tables Vol C 4.2.6.8 and 6.1.1.4'
 C       0.0181   0.0091   2.3100  20.8439   1.0200  10.2075   1.5886   0.5687
   0.8650  51.6512   0.2156 'International Tables Vol C 4.2.6.8 and 6.1.1.4'
 H       0.0000   0.0000   0.4930  10.5109   0.3229  26.1257   0.1402   3.1424
   0.0408  57.7998   0.0030 'International Tables Vol C 4.2.6.8 and 6.1.1.4'
 
 
_cell_formula_units_Z                    4

# Given Formula = C118 H93 B1 O21 P9 Zn6 
# Dc =      1.33 Fooo =   5680.00 Mu =     28.53 M =   5057.76
# Found Formula = C124 H122 B3 O28 P9 Zn6 
# Dc =      1.46 FOOO =   5680.00 Mu =     29.41 M =   5527.56

_chemical_formula_sum             'C124 H122 B3 O28 P9 Zn6'
_chemical_formula_moiety          'C124 H122 B3 O28 P9 Zn6'
_chemical_compound_source         'Lab 312, RCS1, Imperial Collegel London'
_chemical_formula_weight           2763.78
 
 
_cell_measurement_reflns_used        32176
_cell_measurement_theta_min              2
_cell_measurement_theta_max             74
_cell_measurement_temperature          173
 
_exptl_crystal_description        'block' 
_exptl_crystal_colour             'colourless' 
_exptl_crystal_size_min           0.100 
_exptl_crystal_size_mid           0.100 
_exptl_crystal_size_max           0.200 
 
_exptl_crystal_density_diffrn     1.459 
_exptl_crystal_density_meas       . 
_exptl_crystal_density_method     'not measured' 
# Non-dispersive F(000): 
_exptl_crystal_F_000              5680 
_exptl_absorpt_coefficient_mu     2.941 
 
# Sheldrick geometric approximatio 0.75 0.75 
_exptl_absorpt_correction_type    multi-scan 
_exptl_absorpt_process_details    'CrysAlisPro, (Agilent, 2011)' 
_exptl_absorpt_correction_T_min   0.66 
_exptl_absorpt_correction_T_max   0.75 
_diffrn_measurement_device_type   'Oxford Diffraction SuperNova' 
_diffrn_measurement_device        'Area' 
_diffrn_radiation_monochromator   'graphite' 
_diffrn_radiation_type            'Cu K\a'
_diffrn_radiation_wavelength           1.54184
_diffrn_measurement_method        \w 
 
# If a reference occurs more than once, delete the author 
# and date from subsequent references. 
_computing_data_collection        'SuperNova, (Oxford Diffraction, 2010)' 
_computing_cell_refinement        'CrysAlisPro, (Agilent, 2011)' 
_computing_data_reduction         'CrysAlisPro, (Agilent, 2011)' 
_computing_structure_solution     'Superflip (Palatinus & Chapuis, 2007)' 
_computing_structure_refinement   'CRYSTALS (Betteridge et al., 2003)' 
_computing_publication_material   'CRYSTALS (Betteridge et al., 2003)' 
_computing_molecular_graphics     'CAMERON (Watkin et al., 1996)' 
 
_diffrn_standards_interval_time   . 
_diffrn_standards_interval_count  . 
_diffrn_standards_number          0 
_diffrn_standards_decay_%         ? 
 
_diffrn_ambient_temperature        173
_diffrn_reflns_number             69184 
_reflns_number_total              43827 
_diffrn_reflns_av_R_equivalents   0.025 
# Number of reflections with Friedels Law is 43827 
# Theoretical number of reflections is about 88921 
 
 
_diffrn_reflns_theta_min          2.363 
_diffrn_reflns_theta_max          66.601 
_diffrn_measured_fraction_theta_max 0.985 
 
_diffrn_reflns_theta_full         66.601 
_diffrn_measured_fraction_theta_full 0.985 
 
 
_diffrn_reflns_limit_h_min        -17 
_diffrn_reflns_limit_h_max        22 
_diffrn_reflns_limit_k_min        -23 
_diffrn_reflns_limit_k_max        19 
_diffrn_reflns_limit_l_min        -42 
_diffrn_reflns_limit_l_max        42 
_reflns_limit_h_min               -22 
_reflns_limit_h_max               22 
_reflns_limit_k_min               -23 
_reflns_limit_k_max               22 
_reflns_limit_l_min               0 
_reflns_limit_l_max               42 
 
_oxford_diffrn_Wilson_B_factor    1.94 
_oxford_diffrn_Wilson_scale       0.86 
 
_atom_sites_solution_primary      Other  #heavy,direct,difmap,geom,iterative
# _atom_sites_solution_secondary  difmap
_atom_sites_solution_hydrogens    difmap
 
_refine_diff_density_min          -1.13 
_refine_diff_density_max          1.57 
 
 
# The current dictionary definitions do not cover the 
# situation where the reflections used for refinement were 
# selected by a user-defined sigma threshold 
 
 
# The values actually used during refinement 
_oxford_reflns_threshold_expression_ref     I>-3.0\s(I)
_refine_ls_number_reflns          43624 
_refine_ls_number_restraints      884 
_refine_ls_number_parameters      3107 
_oxford_refine_ls_R_factor_ref    0.0451 
_refine_ls_wR_factor_ref          0.1053 
_refine_ls_goodness_of_fit_ref    0.9889 
_refine_ls_shift/su_max           0.0290233 
_refine_ls_shift/su_mean          0.0006037 
 
 
# The values computed with all filters except I/sigma 
_oxford_reflns_number_all         43626 
_refine_ls_R_factor_all           0.0451 
_refine_ls_wR_factor_all          0.1054 
 
# The values computed with a 2 sigma cutoff - a la SHELX 
_reflns_threshold_expression      I>2.0\s(I)
_reflns_number_gt                 37810 
_refine_ls_R_factor_gt            0.0389 
_refine_ls_wR_factor_gt           0.1006 
 
# choose from: rm (reference molecule of known chirality), 
# ad (anomolous dispersion - Flack), rmad (rm and ad), 
# syn (from synthesis), unk (unknown) or . (not applicable). 
_chemical_absolute_configuration  '.' 
 
 
_refine_ls_structure_factor_coef  Fsqd 
_refine_ls_matrix_type            full
_refine_ls_hydrogen_treatment     constr         #undef, noref, refall,
                                                 # refxyz, refU, constr or mixed
_refine_ls_weighting_scheme       calc 
_refine_ls_weighting_details 
;
 Method= Modified Sheldrick 
 w=1/[\s^2^(F^2^) + ( 0.05P)^2^ +14.88P] 
 ,where P=(max(Fo^2^,0) + 2Fc^2^)/3 
;
# Insert your own references if required - in alphabetical order 
_publ_section_references 
; 
Betteridge, P.W., Carruthers, J.R., Cooper, R.I., 
Prout, K. & Watkin, D.J. (2003). J. Appl. Cryst. 36, 1487. 
 
Agilent (2011). CrysAlisPro. 
 
Oxford Diffraction, (2010). Supernova User Manual. 
 
Palatinus, L. & Chapuis, G. (2007). J. Appl. Cryst. 40, 786-790. 
 
Watkin, D.J., Prout, C.K. & Pearce, L.J. (1996). CAMERON, Chemical 
Crystallography Laboratory, Oxford, UK. 
; 

# Uequiv = arithmetic mean of Ui i.e. Ueqiv = (U1+U2+U3)/3

# Replace last . with number of unfound hydrogen atoms attached to an atom.

# ..._refinement_flags_... 
# . no refinement constraints           S special position constraint on site
# G rigid group refinement of site      R riding atom
# D distance or angle restraint on site T thermal displacement constraints
# U Uiso or Uij restraint (rigid bond)  P partial occupancy constraint


loop_
_atom_site_label
_atom_site_type_symbol
_atom_site_fract_x
_atom_site_fract_y
_atom_site_fract_z
_atom_site_U_iso_or_equiv
_atom_site_occupancy
_atom_site_adp_type
_atom_site_refinement_flags_posn
_atom_site_refinement_flags_adp
_atom_site_refinement_flags_occupancy
_atom_site_disorder_assembly
_atom_site_disorder_group
_atom_site_attached_hydrogens
C1 C 0.70644(16) 1.12452(16) 0.48116(9) 0.0298 1.0000 Uani . . . . . . 
C2 C 0.72162(19) 1.17944(18) 0.46202(11) 0.0413 1.0000 Uani . . . . . . 
C3 C 0.7398(2) 1.2499(2) 0.48247(15) 0.0569 1.0000 Uani . . . . . . 
C4 C 0.7416(3) 1.2657(2) 0.52117(16) 0.0735 1.0000 Uani . . . . . . 
C5 C 0.7257(4) 1.2117(3) 0.54043(14) 0.0810 1.0000 Uani . . . . . . 
C6 C 0.7083(3) 1.1409(2) 0.52046(11) 0.0575 1.0000 Uani . . . . . . 
C7 C 0.58424(16) 1.00972(16) 0.44951(8) 0.0284 1.0000 Uani . . . . . . 
C8 C 0.55081(18) 0.94860(19) 0.45942(10) 0.0393 1.0000 Uani . . . . . . 
C9 C 0.4758(2) 0.9326(2) 0.45433(13) 0.0514 1.0000 Uani . . . . . . 
C10 C 0.4343(2) 0.9780(2) 0.43994(12) 0.0523 1.0000 Uani . . . . . . 
C11 C 0.4670(2) 1.0392(2) 0.43045(12) 0.0504 1.0000 Uani . . . . . . 
C12 C 0.54135(19) 1.0545(2) 0.43483(10) 0.0409 1.0000 Uani . . . . . . 
C13 C 0.96209(15) 0.87247(16) 0.53054(8) 0.0263 1.0000 Uani . . . . . . 
C14 C 1.01003(19) 0.8265(2) 0.53604(14) 0.0525 1.0000 Uani . . . . . . 
C15 C 1.0836(2) 0.8525(2) 0.54591(16) 0.0658 1.0000 Uani . . . . . . 
C16 C 1.11039(18) 0.9237(2) 0.54987(12) 0.0493 1.0000 Uani . . . . . . 
C17 C 1.0637(2) 0.9700(2) 0.54464(13) 0.0512 1.0000 Uani . . . . . . 
C18 C 0.98963(18) 0.94459(18) 0.53532(11) 0.0416 1.0000 Uani . . . . . . 
C19 C 0.82317(15) 0.84753(16) 0.55756(8) 0.0281 1.0000 Uani . . . . . . 
C20 C 0.82086(19) 0.79572(19) 0.57953(10) 0.0396 1.0000 Uani . . . . . . 
C21 C 0.7871(2) 0.8023(2) 0.61160(11) 0.0552 1.0000 Uani . . . . . . 
C22 C 0.7557(2) 0.8605(3) 0.62167(11) 0.0584 1.0000 Uani . . . . . . 
C23 C 0.7564(2) 0.9123(3) 0.59998(12) 0.0575 1.0000 Uani . . . . . . 
C24 C 0.79082(19) 0.9062(2) 0.56787(10) 0.0398 1.0000 Uani . . . . . . 
C25 C 0.57543(17) 0.74703(16) 0.50767(9) 0.0304 1.0000 Uani . . . . . . 
C26 C 0.5974(2) 0.74542(19) 0.54602(10) 0.0394 1.0000 Uani . . . . . . 
C27 C 0.5482(3) 0.7518(2) 0.57138(12) 0.0562 1.0000 Uani . . . . . . 
C28 C 0.4788(3) 0.7599(2) 0.55841(15) 0.0644 1.0000 Uani . . . . . . 
C29 C 0.4576(2) 0.7626(2) 0.52084(16) 0.0639 1.0000 Uani . . . . . . 
C30 C 0.50548(19) 0.7562(2) 0.49508(12) 0.0449 1.0000 Uani . . . . . . 
C31 C 0.59674(16) 0.70128(16) 0.42842(8) 0.0284 1.0000 Uani . . . . . . 
C32 C 0.5816(2) 0.62728(18) 0.42001(10) 0.0409 1.0000 Uani . . . . . . 
C33 C 0.5536(2) 0.5903(2) 0.38271(11) 0.0530 1.0000 Uani . . . . . . 
C34 C 0.5405(2) 0.6264(2) 0.35381(11) 0.0538 1.0000 Uani . . . . . . 
C35 C 0.5546(3) 0.7000(2) 0.36168(11) 0.0563 1.0000 Uani . . . . . . 
C36 C 0.5820(2) 0.73762(19) 0.39892(10) 0.0421 1.0000 Uani . . . . . . 
C37 C 0.70570(19) 0.47314(16) 0.46981(10) 0.0357 1.0000 Uani . . . . . . 
C38 C 0.6487(2) 0.4660(2) 0.43953(14) 0.0571 1.0000 Uani . . . . . . 
C39 C 0.5782(3) 0.4403(3) 0.44282(18) 0.0758 1.0000 Uani . . . . . . 
C40 C 0.5647(3) 0.4209(3) 0.47598(18) 0.0756 1.0000 Uani . . . . . . 
C41 C 0.6210(3) 0.4249(3) 0.50626(14) 0.0775 1.0000 Uani . . . . . . 
C42 C 0.6916(2) 0.4508(2) 0.50310(12) 0.0558 1.0000 Uani . . . . . . 
C43 C 0.85957(18) 0.46847(17) 0.48857(9) 0.0323 1.0000 Uani . . . . . . 
C44 C 0.9064(2) 0.4994(2) 0.52285(11) 0.0557 1.0000 Uani . . . . . . 
C45 C 0.9572(3) 0.4616(3) 0.53819(13) 0.0743 1.0000 Uani . . . . . . 
C46 C 0.9596(3) 0.3946(3) 0.51999(14) 0.0670 1.0000 Uani . . . . . . 
C47 C 0.9146(2) 0.3639(2) 0.48553(14) 0.0577 1.0000 Uani . . . . . . 
C48 C 0.8649(2) 0.40087(19) 0.46941(11) 0.0428 1.0000 Uani . . . . . . 
C49 C 0.72041(15) 0.43376(16) 0.28036(9) 0.0288 1.0000 Uani . . . . . . 
C50 C 0.76453(19) 0.39716(19) 0.30085(11) 0.0411 1.0000 Uani . . . . . . 
C51 C 0.7985(2) 0.3471(2) 0.28084(14) 0.0551 1.0000 Uani . . . . . . 
C52 C 0.7878(2) 0.3336(2) 0.24131(13) 0.0541 1.0000 Uani . . . . . . 
C53 C 0.7443(2) 0.3695(2) 0.22079(11) 0.0469 1.0000 Uani . . . . . . 
C54 C 0.71092(18) 0.41966(18) 0.24028(10) 0.0378 1.0000 Uani . . . . . . 
C55 C 0.58067(15) 0.45692(15) 0.29680(8) 0.0260 1.0000 Uani . . . . . . 
C56 C 0.53074(17) 0.46423(18) 0.26604(9) 0.0354 1.0000 Uani . . . . . . 
C57 C 0.45891(18) 0.4300(2) 0.26041(11) 0.0437 1.0000 Uani . . . . . . 
C58 C 0.43683(18) 0.3881(2) 0.28536(11) 0.0431 1.0000 Uani . . . . . . 
C59 C 0.48675(19) 0.3804(2) 0.31602(11) 0.0453 1.0000 Uani . . . . . . 
C60 C 0.55793(18) 0.41464(18) 0.32180(10) 0.0361 1.0000 Uani . . . . . . 
C61 C 0.98171(16) 0.57851(16) 0.32306(9) 0.0308 1.0000 Uani . . . . . . 
C62 C 1.0341(2) 0.5736(3) 0.35308(12) 0.0572 1.0000 Uani . . . . . . 
C63 C 0.9932(2) 0.5589(2) 0.28591(11) 0.0492 1.0000 Uani . . . . . . 
C64 C 1.0975(2) 0.5498(3) 0.34594(14) 0.0669 1.0000 Uani . . . . . . 
C65 C 1.0568(2) 0.5352(3) 0.27900(13) 0.0620 1.0000 Uani . . . . . . 
C66 C 1.1078(2) 0.5302(2) 0.30864(14) 0.0596 1.0000 Uani . . . . . . 
C67 C 0.9418(2) 0.7175(2) 0.39845(11) 0.0496 1.0000 Uani . . . . . . 
C68 C 0.92669(16) 0.70135(17) 0.35855(9) 0.0308 1.0000 Uani . . . . . . 
C69 C 0.92983(19) 0.75651(19) 0.33873(12) 0.0445 1.0000 Uani . . . . . . 
C70 C 0.9477(2) 0.8272(2) 0.35872(17) 0.0676 1.0000 Uani . . . . . . 
C71 C 0.9620(3) 0.8425(3) 0.3982(2) 0.0832 1.0000 Uani . . . . . . 
C72 C 0.9597(3) 0.7885(3) 0.41814(15) 0.0777 1.0000 Uani . . . . . . 
C73 C 0.76474(19) 0.65748(17) 0.12715(9) 0.0343 1.0000 Uani . . . . . . 
C74 C 0.7371(2) 0.64749(19) 0.08813(9) 0.0433 1.0000 Uani . . . . . . 
C75 C 0.6714(2) 0.66704(19) 0.07617(9) 0.0445 1.0000 Uani . . . . . . 
C76 C 0.6326(2) 0.69554(18) 0.10297(9) 0.0392 1.0000 Uani . . . . . . 
C77 C 0.66044(17) 0.70561(17) 0.14214(9) 0.0316 1.0000 Uani . . . . . . 
C78 C 0.72658(16) 0.68686(15) 0.15449(8) 0.0265 1.0000 Uani . . . . . . 
C79 C 0.85719(16) 0.74341(16) 0.21162(8) 0.0284 1.0000 Uani . . . . . . 
C80 C 0.90962(19) 0.7115(2) 0.22916(10) 0.0403 1.0000 Uani . . . . . . 
C81 C 0.9826(2) 0.7426(2) 0.23448(12) 0.0522 1.0000 Uani . . . . . . 
C82 C 1.00332(19) 0.8046(2) 0.22200(12) 0.0506 1.0000 Uani . . . . . . 
C83 C 0.9516(2) 0.8366(2) 0.20448(11) 0.0474 1.0000 Uani . . . . . . 
C84 C 0.87875(19) 0.80675(19) 0.19934(10) 0.0398 1.0000 Uani . . . . . . 
C85 C 0.91601(17) 0.98720(16) 0.31994(9) 0.0307 1.0000 Uani . . . . . . 
C86 C 0.9566(2) 1.0327(2) 0.35297(11) 0.0511 1.0000 Uani . . . . . . 
C87 C 1.0314(2) 1.0505(3) 0.35643(13) 0.0691 1.0000 Uani . . . . . . 
C88 C 1.0652(2) 1.0237(3) 0.32784(13) 0.0596 1.0000 Uani . . . . . . 
C89 C 1.0261(2) 0.9792(3) 0.29504(12) 0.0579 1.0000 Uani . . . . . . 
C90 C 0.95174(19) 0.9604(2) 0.29114(10) 0.0465 1.0000 Uani . . . . . . 
C91 C 0.79070(17) 1.02969(19) 0.28563(11) 0.0396 1.0000 Uani . . . . . . 
C92 C 0.77635(19) 1.0116(2) 0.24548(12) 0.0500 1.0000 Uani . . . . . . 
C93 C 0.7613(2) 1.0628(3) 0.22437(17) 0.0743 1.0000 Uani . . . . . . 
C94 C 0.7606(3) 1.1317(4) 0.2437(3) 0.0967 1.0000 Uani . . . . . . 
C95 C 0.7737(3) 1.1492(3) 0.2828(3) 0.0947 1.0000 Uani . . . . . . 
C96 C 0.7892(2) 1.0990(2) 0.30420(17) 0.0639 1.0000 Uani . . . . . . 
C97 C 0.59526(17) 0.9183(2) 0.26045(10) 0.0391 1.0000 Uani . . . . . . 
C98 C 0.58553(19) 0.9868(2) 0.26498(12) 0.0466 1.0000 Uani . . . . . . 
C99 C 0.5808(2) 1.0207(2) 0.23445(14) 0.0559 1.0000 Uani . . . . . . 
C100 C 0.5852(2) 0.9839(3) 0.19806(14) 0.0646 1.0000 Uani . . . . . . 
C101 C 0.5959(2) 0.9137(3) 0.19304(13) 0.0618 1.0000 Uani . . . . . . 
C102 C 0.6015(2) 0.8807(2) 0.22428(11) 0.0478 1.0000 Uani . . . . . . 
C103 C 0.50576(17) 0.84260(17) 0.30599(9) 0.0327 1.0000 Uani . . . . . . 
C104 C 0.45898(18) 0.79562(19) 0.27549(11) 0.0412 1.0000 Uani . . . . . . 
C105 C 0.3874(2) 0.7727(2) 0.27838(13) 0.0521 1.0000 Uani . . . . . . 
C106 C 0.3625(2) 0.7969(2) 0.31149(14) 0.0562 1.0000 Uani . . . . . . 
C107 C 0.4086(2) 0.8426(2) 0.34179(13) 0.0563 1.0000 Uani . . . . . . 
C108 C 0.4808(2) 0.8667(2) 0.33948(11) 0.0459 1.0000 Uani . . . . . . 
C109 C 0.31037(18) 0.50929(16) 0.03371(9) 0.0321 1.0000 Uani . . . . . . 
C110 C 0.3398(2) 0.5737(2) 0.05904(12) 0.0561 1.0000 Uani . . . . . . 
C111 C 0.4139(3) 0.5966(3) 0.06833(14) 0.0743 1.0000 Uani . . . . . . 
C112 C 0.4595(3) 0.5560(3) 0.05328(15) 0.0685 1.0000 Uani . . . . . . 
C113 C 0.4322(2) 0.4915(2) 0.02885(15) 0.0621 1.0000 Uani . . . . . . 
C114 C 0.3574(2) 0.46853(19) 0.01896(11) 0.0439 1.0000 Uani . . . . . . 
C115 C 0.1096(3) 0.5469(3) -0.00322(16) 0.0809 1.0000 Uani . . . . . . 
C116 C 0.17175(19) 0.52295(17) -0.00900(9) 0.0352 1.0000 Uani . . . . . . 
C117 C 0.1994(3) 0.5334(2) -0.04169(10) 0.0517 1.0000 Uani . . . . . . 
C118 C 0.1640(3) 0.5667(2) -0.06824(11) 0.0624 1.0000 Uani . . . . . . 
C119 C 0.1028(3) 0.5896(3) -0.06224(14) 0.0764 1.0000 Uani . . . . . . 
C120 C 0.0744(3) 0.5802(4) -0.0303(2) 0.1095 1.0000 Uani . . . . . . 
C121 C 0.4967(2) 0.2916(3) 0.01273(13) 0.0708 1.0000 Uani . . . . . . 
C122 C 0.5525(3) 0.2866(4) -0.00841(16) 0.0976 1.0000 Uani . . . . . . 
C123 C 0.5434(2) 0.2340(3) -0.04085(13) 0.0634 1.0000 Uani . . . . . . 
C124 C 0.4795(2) 0.1893(2) -0.05313(12) 0.0547 1.0000 Uani . . . . . . 
C125 C 0.4237(2) 0.1930(2) -0.03198(11) 0.0471 1.0000 Uani . . . . . . 
C126 C 0.43312(16) 0.24340(16) 0.00166(8) 0.0289 1.0000 Uani . . . . . . 
C127 C 0.40198(15) 0.28667(16) 0.07838(8) 0.0264 1.0000 Uani . . . . . . 
C128 C 0.4372(2) 0.2474(2) 0.10140(10) 0.0445 1.0000 Uani . . . . . . 
C129 C 0.4670(3) 0.2780(2) 0.13964(12) 0.0619 1.0000 Uani . . . . . . 
C130 C 0.4608(3) 0.3465(3) 0.15477(11) 0.0614 1.0000 Uani . . . . . . 
C131 C 0.4255(2) 0.3853(2) 0.13232(12) 0.0582 1.0000 Uani . . . . . . 
C132 C 0.39689(19) 0.35611(18) 0.09406(10) 0.0400 1.0000 Uani . . . . . . 
C133 C 0.18579(15) 0.12520(16) -0.05105(8) 0.0281 1.0000 Uani . . . . . . 
C134 C 0.21117(18) 0.06084(18) -0.05558(9) 0.0362 1.0000 Uani . . . . . . 
C135 C 0.2490(2) 0.0420(2) -0.08512(11) 0.0472 1.0000 Uani . . . . . . 
C136 C 0.2616(2) 0.0872(2) -0.11014(11) 0.0538 1.0000 Uani . . . . . . 
C137 C 0.2359(2) 0.1506(2) -0.10615(10) 0.0498 1.0000 Uani . . . . . . 
C138 C 0.19812(18) 0.17000(19) -0.07664(10) 0.0388 1.0000 Uani . . . . . . 
C139 C 0.04242(16) 0.11725(17) -0.03034(9) 0.0293 1.0000 Uani . . . . . . 
C140 C 0.01406(18) 0.04528(19) -0.03719(10) 0.0392 1.0000 Uani . . . . . . 
C141 C -0.05945(19) 0.0200(2) -0.05015(11) 0.0472 1.0000 Uani . . . . . . 
C142 C -0.10428(19) 0.0663(3) -0.05660(13) 0.0590 1.0000 Uani . . . . . . 
C143 C -0.0772(2) 0.1382(3) -0.0503(2) 0.0905 1.0000 Uani . . . . . . 
C144 C -0.0041(2) 0.1636(2) -0.03708(17) 0.0684 1.0000 Uani . . . . . . 
C145 C 0.29439(17) -0.12160(16) 0.04372(9) 0.0325 1.0000 Uani . . . . . . 
C146 C 0.2707(2) -0.16740(18) 0.06657(12) 0.0445 1.0000 Uani . . . . . . 
C147 C 0.2478(2) -0.2402(2) 0.05130(16) 0.0607 1.0000 Uani . . . . . . 
C148 C 0.2499(3) -0.2671(2) 0.01413(17) 0.0803 1.0000 Uani . . . . . . 
C149 C 0.2761(4) -0.2230(3) -0.00826(15) 0.0983 1.0000 Uani . . . . . . 
C150 C 0.2980(3) -0.1497(2) 0.00589(12) 0.0734 1.0000 Uani . . . . . . 
C151 C 0.41323(17) 0.00207(16) 0.06210(9) 0.0316 1.0000 Uani . . . . . . 
C152 C 0.4659(2) -0.0207(2) 0.08594(12) 0.0470 1.0000 Uani . . . . . . 
C153 C 0.5392(2) 0.0029(3) 0.08566(14) 0.0591 1.0000 Uani . . . . . . 
C154 C 0.5597(2) 0.0487(2) 0.06256(14) 0.0556 1.0000 Uani . . . . . . 
C155 C 0.5084(2) 0.0717(2) 0.03921(14) 0.0542 1.0000 Uani . . . . . . 
C156 C 0.43563(19) 0.04796(19) 0.03884(11) 0.0425 1.0000 Uani . . . . . . 
C157 C 0.39165(15) 0.09695(16) 0.25959(8) 0.0267 1.0000 Uani . . . . . . 
C158 C 0.39847(17) 0.02560(18) 0.25434(9) 0.0337 1.0000 Uani . . . . . . 
C159 C 0.4093(2) -0.0071(2) 0.28559(10) 0.0427 1.0000 Uani . . . . . . 
C160 C 0.4139(2) 0.0314(2) 0.32208(11) 0.0483 1.0000 Uani . . . . . . 
C161 C 0.4061(2) 0.1024(2) 0.32792(10) 0.0527 1.0000 Uani . . . . . . 
C162 C 0.3950(2) 0.13536(19) 0.29680(10) 0.0420 1.0000 Uani . . . . . . 
C163 C 0.47136(15) 0.16772(16) 0.21045(8) 0.0262 1.0000 Uani . . . . . . 
C164 C 0.49652(18) 0.12925(18) 0.17977(10) 0.0384 1.0000 Uani . . . . . . 
C165 C 0.5657(2) 0.1513(2) 0.17327(13) 0.0505 1.0000 Uani . . . . . . 
C166 C 0.61029(19) 0.2105(2) 0.19709(12) 0.0472 1.0000 Uani . . . . . . 
C167 C 0.58655(18) 0.2486(2) 0.22730(11) 0.0446 1.0000 Uani . . . . . . 
C168 C 0.51703(17) 0.22775(18) 0.23410(9) 0.0351 1.0000 Uani . . . . . . 
C169 C 0.06169(15) 0.04184(15) 0.18266(8) 0.0261 1.0000 Uani . . . . . . 
C170 C 0.02206(17) -0.00130(18) 0.14874(9) 0.0348 1.0000 Uani . . . . . . 
C171 C -0.05290(18) -0.0165(2) 0.14322(11) 0.0449 1.0000 Uani . . . . . . 
C172 C -0.08857(18) 0.0099(2) 0.17194(11) 0.0482 1.0000 Uani . . . . . . 
C173 C 0.02524(18) 0.0683(2) 0.21160(10) 0.0441 1.0000 Uani . . . . . . 
C174 C -0.05016(19) 0.0514(2) 0.20606(12) 0.0553 1.0000 Uani . . . . . . 
C175 C 0.18879(15) 0.00165(17) 0.21875(9) 0.0309 1.0000 Uani . . . . . . 
C176 C 0.1937(2) -0.06701(19) 0.20071(13) 0.0483 1.0000 Uani . . . . . . 
C177 C 0.2132(2) -0.1151(2) 0.22342(19) 0.0688 1.0000 Uani . . . . . . 
C178 C 0.2275(2) -0.0959(3) 0.26260(18) 0.0740 1.0000 Uani . . . . . . 
C179 C 0.2232(2) -0.0285(3) 0.28036(14) 0.0631 1.0000 Uani . . . . . . 
C180 C 0.20422(18) 0.0208(2) 0.25899(11) 0.0429 1.0000 Uani . . . . . . 
C181 C 0.11326(16) 0.29838(17) 0.28684(8) 0.0290 1.0000 Uani . . . . . . 
C182 C 0.06293(18) 0.3345(2) 0.27040(10) 0.0416 1.0000 Uani . . . . . . 
C183 C -0.0105(2) 0.3060(3) 0.26411(12) 0.0566 1.0000 Uani . . . . . . 
C184 C -0.0342(2) 0.2426(3) 0.27416(12) 0.0560 1.0000 Uani . . . . . . 
C185 C 0.0151(2) 0.2058(2) 0.29059(12) 0.0514 1.0000 Uani . . . . . . 
C186 C 0.08842(19) 0.23359(19) 0.29666(10) 0.0403 1.0000 Uani . . . . . . 
C187 C 0.23917(16) 0.36192(15) 0.34642(8) 0.0251 1.0000 Uani . . . . . . 
C188 C 0.31060(18) 0.36178(19) 0.36177(9) 0.0364 1.0000 Uani . . . . . . 
C189 C 0.3344(2) 0.3783(2) 0.40135(10) 0.0454 1.0000 Uani . . . . . . 
C190 C 0.2874(2) 0.3942(2) 0.42574(9) 0.0478 1.0000 Uani . . . . . . 
C191 C 0.2175(2) 0.3955(2) 0.41111(10) 0.0534 1.0000 Uani . . . . . . 
C192 C 0.1923(2) 0.3798(2) 0.37140(10) 0.0438 1.0000 Uani . . . . . . 
C193 C 0.05560(16) 0.31750(16) 0.13562(10) 0.0313 1.0000 Uani . . . . . . 
C194 C 0.0501(2) 0.2657(2) 0.15819(14) 0.0551 1.0000 Uani . . . . . . 
C195 C 0.0318(3) 0.1942(2) 0.1406(2) 0.0865 1.0000 Uani . . . . . . 
C196 C 0.0192(3) 0.1737(3) 0.1014(2) 0.0956 1.0000 Uani . . . . . . 
C197 C 0.0246(3) 0.2242(3) 0.07862(18) 0.0853 1.0000 Uani . . . . . . 
C198 C 0.0423(2) 0.2970(2) 0.09588(12) 0.0495 1.0000 Uani . . . . . . 
C199 C 0.00919(15) 0.45195(16) 0.16557(8) 0.0259 1.0000 Uani . . . . . . 
C200 C -0.0509(2) 0.4176(2) 0.17570(14) 0.0566 1.0000 Uani . . . . . . 
C201 C -0.1071(2) 0.4544(3) 0.18312(16) 0.0687 1.0000 Uani . . . . . . 
C202 C -0.1037(2) 0.5229(2) 0.18036(12) 0.0502 1.0000 Uani . . . . . . 
C203 C -0.0437(3) 0.5573(2) 0.16983(16) 0.0657 1.0000 Uani . . . . . . 
C204 C 0.0130(2) 0.5219(2) 0.16224(14) 0.0558 1.0000 Uani . . . . . . 
C205 C 0.24917(16) 0.58754(16) 0.19799(10) 0.0331 1.0000 Uani . . . . . . 
C206 C 0.2247(2) 0.6249(2) 0.17052(14) 0.0521 1.0000 Uani . . . . . . 
C207 C 0.1831(2) 0.6764(2) 0.1798(2) 0.0801 1.0000 Uani . . . . . . 
C208 C 0.1666(3) 0.6902(2) 0.2159(3) 0.0974 1.0000 Uani . . . . . . 
C209 C 0.1901(3) 0.6533(3) 0.2432(2) 0.0889 1.0000 Uani . . . . . . 
C210 C 0.2319(2) 0.6018(2) 0.23440(14) 0.0567 1.0000 Uani . . . . . . 
C211 C 0.39743(15) 0.56931(15) 0.19721(9) 0.0256 1.0000 Uani . . . . . . 
C212 C 0.43445(18) 0.57987(19) 0.16734(10) 0.0384 1.0000 Uani . . . . . . 
C213 C 0.5056(2) 0.6155(2) 0.17536(12) 0.0492 1.0000 Uani . . . . . . 
C214 C 0.54051(18) 0.64175(19) 0.21288(12) 0.0449 1.0000 Uani . . . . . . 
C215 C 0.5037(2) 0.6325(2) 0.24246(11) 0.0487 1.0000 Uani . . . . . . 
C216 C 0.43315(18) 0.59581(19) 0.23484(10) 0.0395 1.0000 Uani . . . . . . 
B1 B 0.75251(18) 0.82224(18) 0.39386(9) 0.0254 1.0000 Uani . . . . . . 
B2 B 0.76644(17) 0.70216(17) 0.39780(9) 0.0218 1.0000 Uani . . . . . . 
B3 B 0.75597(18) 0.73709(17) 0.33685(9) 0.0247 1.0000 Uani . . . . . . 
B4 B 0.22700(17) 0.30561(17) 0.10234(9) 0.0227 1.0000 Uani . . . . . . 
B5 B 0.23976(17) 0.28281(17) 0.16640(9) 0.0240 1.0000 Uani . . . . . . 
B6 B 0.25249(17) 0.19270(17) 0.11351(9) 0.0237 1.0000 Uani . . . . . . 
O1 O 0.70246(11) 1.03123(11) 0.41608(6) 0.0294 1.0000 Uani . . . . . . 
O2 O 0.71548(11) 0.98701(10) 0.48028(6) 0.0272 1.0000 Uani . . . . . . 
O3 O 0.83732(11) 0.88652(11) 0.49070(6) 0.0277 1.0000 Uani . . . . . . 
O4 O 0.85968(11) 0.75994(11) 0.49866(6) 0.0292 1.0000 Uani . . . . . . 
O5 O 0.66693(11) 0.82498(11) 0.47575(6) 0.0312 1.0000 Uani . . . . . . 
O6 O 0.69693(11) 0.70558(11) 0.49060(6) 0.0286 1.0000 Uani . . . . . . 
O7 O 0.80936(12) 0.59148(11) 0.48938(6) 0.0292 1.0000 Uani . . . . . . 
O8 O 0.80048(13) 0.50486(11) 0.42420(6) 0.0331 1.0000 Uani . . . . . . 
O9 O 0.70236(11) 0.51430(11) 0.34711(6) 0.0292 1.0000 Uani . . . . . . 
O10 O 0.67871(11) 0.56045(11) 0.28334(6) 0.0291 1.0000 Uani . . . . . . 
O11 O 0.87025(11) 0.56632(11) 0.36032(6) 0.0316 1.0000 Uani . . . . . . 
O12 O 0.85283(11) 0.60528(12) 0.29480(6) 0.0315 1.0000 Uani . . . . . . 
O13 O 0.75605(11) 0.63630(11) 0.22036(5) 0.0280 1.0000 Uani . . . . . . 
O14 O 0.72214(11) 0.76092(11) 0.22290(5) 0.0279 1.0000 Uani . . . . . . 
O15 O 0.79294(12) 0.89272(11) 0.28887(6) 0.0355 1.0000 Uani . . . . . . 
O16 O 0.79838(14) 0.98358(13) 0.35257(7) 0.0490 1.0000 Uani . . . . . . 
O17 O 0.63062(11) 0.80756(12) 0.28852(6) 0.0327 1.0000 Uani . . . . . . 
O18 O 0.63525(13) 0.92443(14) 0.33740(8) 0.0496 1.0000 Uani . . . . . . 
O19 O 0.74168(12) 0.88628(11) 0.41038(5) 0.0293 1.0000 Uani . . . . . . 
O20 O 0.75394(11) 0.72310(10) 0.29895(5) 0.0272 1.0000 Uani . . . . . . 
O21 O 0.77587(10) 0.65193(10) 0.41825(5) 0.0234 1.0000 Uani . . . . . . 
O22 O 0.75251(11) 0.80577(11) 0.35480(5) 0.0272 1.0000 Uani . . . . . . 
O23 O 0.76140(11) 0.68518(10) 0.35839(5) 0.0246 1.0000 Uani . . . . . . 
O24 O 0.76184(11) 0.77066(11) 0.41551(5) 0.0274 1.0000 Uani . . . . . . 
O25 O 0.18580(12) 0.49086(11) 0.06093(6) 0.0322 1.0000 Uani . . . . . . 
O26 O 0.20230(12) 0.39769(11) 0.00281(5) 0.0292 1.0000 Uani . . . . . . 
O27 O 0.31181(10) 0.29323(11) 0.01430(5) 0.0263 1.0000 Uani . . . . . . 
O28 O 0.32774(11) 0.16867(10) 0.02627(6) 0.0278 1.0000 Uani . . . . . . 
O29 O 0.14661(11) 0.23084(11) -0.00212(6) 0.0310 1.0000 Uani . . . . . . 
O30 O 0.16046(10) 0.11136(11) 0.01888(6) 0.0275 1.0000 Uani . . . . . . 
O31 O 0.27607(11) 0.00946(10) 0.03470(6) 0.0270 1.0000 Uani . . . . . . 
O32 O 0.30504(11) -0.01457(11) 0.10345(6) 0.0293 1.0000 Uani . . . . . . 
O33 O 0.34118(11) 0.08473(11) 0.18445(6) 0.0288 1.0000 Uani . . . . . . 
O34 O 0.35112(10) 0.20662(11) 0.23111(6) 0.0301 1.0000 Uani . . . . . . 
O36 O 0.18086(11) 0.04659(11) 0.15157(6) 0.0298 1.0000 Uani . . . . . . 
O37 O 0.18193(11) 0.13782(11) 0.21474(6) 0.0287 1.0000 Uani . . . . . . 
O38 O 0.24853(11) 0.27341(11) 0.28277(5) 0.0262 1.0000 Uani . . . . . . 
O39 O 0.22100(11) 0.39778(10) 0.27621(5) 0.0252 1.0000 Uani . . . . . . 
O40 O 0.29803(11) 0.46985(11) 0.21258(6) 0.0273 1.0000 Uani . . . . . . 
O41 O 0.28864(11) 0.49331(11) 0.14312(6) 0.0291 1.0000 Uani . . . . . . 
O42 O 0.12904(11) 0.41474(12) 0.19810(6) 0.0317 1.0000 Uani . . . . . . 
O43 O 0.12293(11) 0.44782(11) 0.13120(6) 0.0310 1.0000 Uani . . . . . . 
O44 O 0.21562(11) 0.35027(10) 0.07844(5) 0.0238 1.0000 Uani . . . . . . 
O45 O 0.26586(11) 0.12805(10) 0.10015(5) 0.0243 1.0000 Uani . . . . . . 
O46 O 0.23791(11) 0.30194(10) 0.20358(5) 0.0241 1.0000 Uani . . . . . . 
O47 O 0.23828(11) 0.23778(10) 0.08862(5) 0.0240 1.0000 Uani . . . . . . 
O48 O 0.25311(12) 0.21551(10) 0.15229(5) 0.0277 1.0000 Uani . . . . . . 
O49 O 0.22781(11) 0.32812(10) 0.14135(5) 0.0245 1.0000 Uani . . . . . . 
P1 P 0.68168(4) 1.03313(4) 0.45540(2) 0.0240 1.0000 Uani . . . . . . 
P2 P 0.86621(4) 0.83839(4) 0.51561(2) 0.0225 1.0000 Uani . . . . . . 
P3 P 0.64126(4) 0.74752(4) 0.47627(2) 0.0242 1.0000 Uani . . . . . . 
P4 P 0.79526(4) 0.51520(4) 0.46634(2) 0.0265 1.0000 Uani . . . . . . 
P5 P 0.67466(4) 0.49917(4) 0.30435(2) 0.0234 1.0000 Uani . . . . . . 
P6 P 0.90011(4) 0.60923(4) 0.33308(2) 0.0251 1.0000 Uani . . . . . . 
P7 P 0.76220(4) 0.70504(4) 0.205477(19) 0.0237 1.0000 Uani . . . . . . 
P8 P 0.81874(4) 0.96682(4) 0.31334(2) 0.0300 1.0000 Uani . . . . . . 
P9 P 0.59863(4) 0.87249(4) 0.30119(2) 0.0324 1.0000 Uani . . . . . . 
P10 P 0.21430(4) 0.47519(4) 0.02359(2) 0.0262 1.0000 Uani . . . . . . 
P11 P 0.36119(4) 0.24583(4) 0.029174(19) 0.0221 1.0000 Uani . . . . . . 
P12 P 0.13744(4) 0.15039(4) -0.01240(2) 0.0237 1.0000 Uani . . . . . . 
P13 P 0.31817(4) -0.02663(4) 0.06232(2) 0.0241 1.0000 Uani . . . . . . 
P14 P 0.38150(4) 0.13985(4) 0.21911(2) 0.0225 1.0000 Uani . . . . . . 
P15 P 0.15903(4) 0.06315(4) 0.19060(2) 0.0225 1.0000 Uani . . . . . . 
P16 P 0.20916(4) 0.33375(4) 0.294999(19) 0.0216 1.0000 Uani . . . . . . 
P17 P 0.30475(4) 0.52208(4) 0.18611(2) 0.0224 1.0000 Uani . . . . . . 
P18 P 0.08630(4) 0.41036(4) 0.15852(2) 0.0231 1.0000 Uani . . . . . . 
Zn1 Zn 0.719471(19) 0.953930(19) 0.377649(10) 0.0212 1.0000 Uani . . . . . . 
Zn2 Zn 0.72665(2) 0.803407(19) 0.277089(10) 0.0230 1.0000 Uani . . . . . . 
Zn3 Zn 0.75912(2) 0.625673(19) 0.274106(10) 0.0228 1.0000 Uani . . . . . . 
Zn4 Zn 0.786625(19) 0.561628(19) 0.385410(10) 0.0215 1.0000 Uani . . . . . . 
Zn5 Zn 0.784104(19) 0.678268(18) 0.474678(10) 0.0208 1.0000 Uani . . . . . . 
Zn6 Zn 0.742426(19) 0.894251(19) 0.465985(10) 0.0219 1.0000 Uani . . . . . . 
Zn7 Zn 0.20388(2) 0.445615(19) 0.104924(10) 0.0221 1.0000 Uani . . . . . . 
Zn8 Zn 0.217837(19) 0.313503(18) 0.023668(10) 0.0213 1.0000 Uani . . . . . . 
Zn9 Zn 0.256366(19) 0.106203(19) 0.043781(10) 0.0212 1.0000 Uani . . . . . . 
Zn10 Zn 0.274677(18) 0.063055(18) 0.136033(10) 0.0195 1.0000 Uani . . . . . . 
Zn11 Zn 0.253949(18) 0.224196(18) 0.231082(10) 0.0190 1.0000 Uani . . . . . . 
Zn12 Zn 0.222241(18) 0.399304(18) 0.221921(10) 0.0196 1.0000 Uani . . . . . . 
O325 O 0.4360(2) 0.84623(18) 0.13744(10) 0.1008 1.0000 Uani D . . . . . 
C329 C 0.4434(3) 0.7790(2) 0.14483(16) 0.1107 1.0000 Uani D . . . . . 
C328 C 0.3819(4) 0.7554(2) 0.1613(2) 0.1283 1.0000 Uani D . . . . . 
C327 C 0.3544(4) 0.8202(3) 0.1756(2) 0.1255 1.0000 Uani D . . . . . 
C326 C 0.3993(3) 0.8782(2) 0.16465(15) 0.0934 1.0000 Uani D . . . . . 
O322 O 0.3207(4) 0.6271(3) 0.40007(13) 0.1521 1.0000 Uani D . . . . . 
C323 C 0.3481(4) 0.6714(2) 0.37742(16) 0.1400 1.0000 Uani D . . . . . 
C324 C 0.3361(5) 0.6283(3) 0.33899(13) 0.1202 1.0000 Uani D . . . . . 
C320 C 0.3344(5) 0.5558(2) 0.34381(14) 0.1101 1.0000 Uani D . . . . . 
O305 O 0.7000(2) 0.40742(19) 0.13067(13) 0.1022 1.0000 Uani D . . . . . 
C309 C 0.6403(3) 0.3780(2) 0.0998(2) 0.1186 1.0000 Uani D . . . . . 
C308 C 0.6045(3) 0.4375(3) 0.09291(17) 0.1233 1.0000 Uani D . . . . . 
C307 C 0.6285(3) 0.4914(2) 0.12649(19) 0.1157 1.0000 Uani D . . . . . 
C306 C 0.6997(3) 0.4812(2) 0.14216(17) 0.1035 1.0000 Uani D . . . . . 
O300 O 0.87729(16) 0.3265(2) 0.36589(15) 0.1098 1.0000 Uani D . . . . . 
C304 C 0.9262(2) 0.3931(2) 0.37210(18) 0.0942 1.0000 Uani D . . . . . 
C303 C 0.9986(2) 0.3763(3) 0.37602(16) 0.0941 1.0000 Uani D . . . . . 
C302 C 0.9935(2) 0.3120(3) 0.39052(15) 0.0953 1.0000 Uani D . . . . . 
C301 C 0.9182(3) 0.2740(2) 0.37653(17) 0.0931 1.0000 Uani D . . . . . 
O330 O 0.7480(3) 1.1370(3) 0.0927(2) 0.1824 1.0000 Uani D . . . . . 
O310 O 0.0748(3) 0.7147(4) 0.09793(19) 0.1557 1.0000 Uani D . . . . . 
O339 O 0.7001(4) 1.2022(4) 0.37359(18) 0.2085 1.0000 Uani D . . . . . 
C338 C 0.6408(4) 1.1482(3) 0.3543(2) 0.1583 1.0000 Uani D . . . . . 
C337 C 0.6054(4) 1.1756(3) 0.32368(18) 0.1409 1.0000 Uani D . . . . . 
C312 C -0.0392(4) 0.7215(5) 0.1074(3) 0.1702 1.0000 Uani D . . . . . 
C332 C 0.8459(3) 1.2265(3) 0.1103(3) 0.1729 1.0000 Uani D . . . . . 
C321 C 0.3280(5) 0.5569(3) 0.38424(16) 0.1400 1.0000 Uani D . . . . . 
C333 C 0.7911(4) 1.2468(4) 0.1313(3) 0.1919 1.0000 Uani D . . . . . 
C334 C 0.7335(4) 1.1832(4) 0.1233(3) 0.1906 1.0000 Uani D . . . . . 
C331 C 0.8219(3) 1.1511(3) 0.0933(3) 0.1761 1.0000 Uani D . . . . . 
C336 C 0.6201(5) 1.2535(3) 0.3370(2) 0.1632 1.0000 Uani D . . . . . 
C335 C 0.6813(5) 1.2692(3) 0.3696(2) 0.1797 1.0000 Uani D . . . . . 
C311 C 0.0365(4) 0.7442(4) 0.12459(18) 0.1652 1.0000 Uani D . . . . . 
C313 C -0.0437(4) 0.6554(5) 0.0804(3) 0.1747 1.0000 Uani D . . . . . 
C314 C 0.0314(5) 0.6502(4) 0.0763(3) 0.1921 1.0000 Uani D . . . . . 
O355 O 0.1673(15) 0.7961(9) 0.3264(4) 0.2609 0.501(11) Uani D . P 1 2 . 
O315 O 0.2323(4) 0.8038(5) 0.3616(3) 0.1026 0.499(11) Uani D . P 1 1 . 
C356 C 0.1299(15) 0.7417(8) 0.3404(5) 0.2612 0.501(11) Uani D . P 1 2 . 
C316 C 0.1672(5) 0.7563(5) 0.3535(3) 0.1178 0.499(11) Uani D . P 1 1 . 
C357 C 0.1437(18) 0.7650(11) 0.3824(5) 0.2668 0.501(11) Uani D . P 1 2 . 
C317 C 0.1217(5) 0.7874(6) 0.3777(4) 0.1178 0.499(11) Uani D . P 1 1 . 
C358 C 0.1758(17) 0.8407(11) 0.3902(4) 0.2693 0.501(11) Uani D . P 1 2 . 
C318 C 0.1500(6) 0.8640(5) 0.3867(5) 0.1156 0.499(11) Uani D . P 1 1 . 
C359 C 0.1734(16) 0.8597(7) 0.3530(5) 0.2585 0.501(11) Uani D . P 1 2 . 
C319 C 0.2178(5) 0.8726(4) 0.3722(4) 0.0993 0.499(11) Uani D . P 1 1 . 
H21 H 0.7185 1.1683 0.4352 0.0502 1.0000 Uiso R . . . . . 
H31 H 0.7511 1.2873 0.4696 0.0685 1.0000 Uiso R . . . . . 
H41 H 0.7540 1.3127 0.5344 0.0894 1.0000 Uiso R . . . . . 
H51 H 0.7262 1.2224 0.5671 0.0970 1.0000 Uiso R . . . . . 
H61 H 0.6981 1.1044 0.5337 0.0691 1.0000 Uiso R . . . . . 
H81 H 0.5787 0.9180 0.4693 0.0466 1.0000 Uiso R . . . . . 
H91 H 0.4538 0.8914 0.4603 0.0622 1.0000 Uiso R . . . . . 
H101 H 0.3847 0.9668 0.4365 0.0631 1.0000 Uiso R . . . . . 
H111 H 0.4388 1.0700 0.4214 0.0595 1.0000 Uiso R . . . . . 
H121 H 0.5640 1.0951 0.4279 0.0498 1.0000 Uiso R . . . . . 
H141 H 0.9922 0.7777 0.5331 0.0632 1.0000 Uiso R . . . . . 
H151 H 1.1155 0.8209 0.5503 0.0791 1.0000 Uiso R . . . . . 
H161 H 1.1602 0.9412 0.5566 0.0594 1.0000 Uiso R . . . . . 
H171 H 1.0813 1.0184 0.5467 0.0612 1.0000 Uiso R . . . . . 
H181 H 0.9576 0.9763 0.5317 0.0503 1.0000 Uiso R . . . . . 
H201 H 0.8418 0.7564 0.5729 0.0475 1.0000 Uiso R . . . . . 
H211 H 0.7859 0.7666 0.6262 0.0660 1.0000 Uiso R . . . . . 
H221 H 0.7322 0.8640 0.6429 0.0699 1.0000 Uiso R . . . . . 
H231 H 0.7338 0.9510 0.6067 0.0690 1.0000 Uiso R . . . . . 
H241 H 0.7908 0.9410 0.5532 0.0479 1.0000 Uiso R . . . . . 
H261 H 0.6452 0.7398 0.5545 0.0470 1.0000 Uiso R . . . . . 
H271 H 0.5625 0.7508 0.5973 0.0670 1.0000 Uiso R . . . . . 
H281 H 0.4459 0.7630 0.5752 0.0774 1.0000 Uiso R . . . . . 
H291 H 0.4107 0.7681 0.5125 0.0769 1.0000 Uiso R . . . . . 
H301 H 0.4909 0.7573 0.4690 0.0541 1.0000 Uiso R . . . . . 
H321 H 0.5905 0.6024 0.4400 0.0495 1.0000 Uiso R . . . . . 
H331 H 0.5434 0.5403 0.3775 0.0640 1.0000 Uiso R . . . . . 
H341 H 0.5210 0.6013 0.3281 0.0652 1.0000 Uiso R . . . . . 
H351 H 0.5450 0.7247 0.3423 0.0687 1.0000 Uiso R . . . . . 
H361 H 0.5908 0.7876 0.4044 0.0515 1.0000 Uiso R . . . . . 
H381 H 0.6586 0.4791 0.4169 0.0683 1.0000 Uiso R . . . . . 
H391 H 0.5400 0.4364 0.4224 0.0912 1.0000 Uiso R . . . . . 
H401 H 0.5175 0.4054 0.4781 0.0901 1.0000 Uiso R . . . . . 
H411 H 0.6117 0.4109 0.5291 0.0931 1.0000 Uiso R . . . . . 
H421 H 0.7295 0.4535 0.5232 0.0675 1.0000 Uiso R . . . . . 
H441 H 0.9044 0.5458 0.5354 0.0671 1.0000 Uiso R . . . . . 
H451 H 0.9896 0.4834 0.5614 0.0891 1.0000 Uiso R . . . . . 
H461 H 0.9925 0.3696 0.5306 0.0803 1.0000 Uiso R . . . . . 
H471 H 0.9180 0.3184 0.4728 0.0690 1.0000 Uiso R . . . . . 
H481 H 0.8347 0.3801 0.4456 0.0510 1.0000 Uiso R . . . . . 
H501 H 0.7714 0.4060 0.3280 0.0488 1.0000 Uiso R . . . . . 
H511 H 0.8280 0.3221 0.2945 0.0660 1.0000 Uiso R . . . . . 
H521 H 0.8107 0.2992 0.2285 0.0649 1.0000 Uiso R . . . . . 
H531 H 0.7359 0.3595 0.1937 0.0555 1.0000 Uiso R . . . . . 
H541 H 0.6821 0.4442 0.2264 0.0450 1.0000 Uiso R . . . . . 
H561 H 0.5458 0.4925 0.2496 0.0433 1.0000 Uiso R . . . . . 
H571 H 0.4252 0.4357 0.2398 0.0521 1.0000 Uiso R . . . . . 
H581 H 0.3878 0.3655 0.2814 0.0522 1.0000 Uiso R . . . . . 
H591 H 0.4725 0.3514 0.3320 0.0545 1.0000 Uiso R . . . . . 
H601 H 0.5914 0.4089 0.3420 0.0426 1.0000 Uiso R . . . . . 
H621 H 1.0262 0.5874 0.3784 0.0693 1.0000 Uiso R . . . . . 
H631 H 0.9581 0.5623 0.2654 0.0594 1.0000 Uiso R . . . . . 
H641 H 1.1317 0.5465 0.3666 0.0798 1.0000 Uiso R . . . . . 
H651 H 1.0646 0.5229 0.2540 0.0742 1.0000 Uiso R . . . . . 
H661 H 1.1503 0.5142 0.3041 0.0710 1.0000 Uiso R . . . . . 
H671 H 0.9394 0.6809 0.4119 0.0588 1.0000 Uiso R . . . . . 
H691 H 0.9194 0.7456 0.3116 0.0538 1.0000 Uiso R . . . . . 
H701 H 0.9491 0.8639 0.3450 0.0810 1.0000 Uiso R . . . . . 
H711 H 0.9732 0.8903 0.4113 0.1004 1.0000 Uiso R . . . . . 
H721 H 0.9703 0.7988 0.4448 0.0944 1.0000 Uiso R . . . . . 
H731 H 0.8095 0.6453 0.1350 0.0409 1.0000 Uiso R . . . . . 
H741 H 0.7631 0.6283 0.0707 0.0522 1.0000 Uiso R . . . . . 
H751 H 0.6536 0.6613 0.0495 0.0535 1.0000 Uiso R . . . . . 
H761 H 0.5887 0.7085 0.0946 0.0471 1.0000 Uiso R . . . . . 
H771 H 0.6349 0.7261 0.1605 0.0376 1.0000 Uiso R . . . . . 
H801 H 0.8966 0.6686 0.2378 0.0486 1.0000 Uiso R . . . . . 
H811 H 1.0178 0.7213 0.2464 0.0635 1.0000 Uiso R . . . . . 
H821 H 1.0518 0.8254 0.2253 0.0613 1.0000 Uiso R . . . . . 
H831 H 0.9656 0.8774 0.1956 0.0568 1.0000 Uiso R . . . . . 
H841 H 0.8435 0.8287 0.1878 0.0481 1.0000 Uiso R . . . . . 
H861 H 0.9339 1.0510 0.3728 0.0624 1.0000 Uiso R . . . . . 
H871 H 1.0591 1.0803 0.3784 0.0833 1.0000 Uiso R . . . . . 
H881 H 1.1153 1.0355 0.3308 0.0721 1.0000 Uiso R . . . . . 
H891 H 1.0484 0.9604 0.2752 0.0699 1.0000 Uiso R . . . . . 
H901 H 0.9248 0.9286 0.2684 0.0561 1.0000 Uiso R . . . . . 
H921 H 0.7772 0.9650 0.2329 0.0603 1.0000 Uiso R . . . . . 
H931 H 0.7517 1.0506 0.1974 0.0887 1.0000 Uiso R . . . . . 
H941 H 0.7516 1.1661 0.2297 0.1161 1.0000 Uiso R . . . . . 
H951 H 0.7715 1.1964 0.2951 0.1132 1.0000 Uiso R . . . . . 
H961 H 0.7986 1.1115 0.3308 0.0761 1.0000 Uiso R . . . . . 
H981 H 0.5832 1.0125 0.2902 0.0560 1.0000 Uiso R . . . . . 
H991 H 0.5759 1.0686 0.2387 0.0670 1.0000 Uiso R . . . . . 
H1001 H 0.5803 1.0065 0.1767 0.0774 1.0000 Uiso R . . . . . 
H1011 H 0.5991 0.8882 0.1673 0.0743 1.0000 Uiso R . . . . . 
H1021 H 0.6088 0.8317 0.2213 0.0565 1.0000 Uiso R . . . . . 
H1041 H 0.4769 0.7793 0.2527 0.0489 1.0000 Uiso R . . . . . 
H1051 H 0.3560 0.7409 0.2580 0.0629 1.0000 Uiso R . . . . . 
H1061 H 0.3152 0.7819 0.3134 0.0668 1.0000 Uiso R . . . . . 
H1071 H 0.3913 0.8571 0.3638 0.0683 1.0000 Uiso R . . . . . 
H1081 H 0.5115 0.8982 0.3599 0.0545 1.0000 Uiso R . . . . . 
H1101 H 0.3092 0.6012 0.0693 0.0671 1.0000 Uiso R . . . . . 
H1111 H 0.4335 0.6401 0.0849 0.0892 1.0000 Uiso R . . . . . 
H1121 H 0.5091 0.5719 0.0602 0.0818 1.0000 Uiso R . . . . . 
H1131 H 0.4634 0.4630 0.0191 0.0740 1.0000 Uiso R . . . . . 
H1141 H 0.3385 0.4239 0.0017 0.0531 1.0000 Uiso R . . . . . 
H1151 H 0.0907 0.5409 0.0185 0.0967 1.0000 Uiso R . . . . . 
H1171 H 0.2433 0.5185 -0.0461 0.0630 1.0000 Uiso R . . . . . 
H1181 H 0.1839 0.5741 -0.0901 0.0750 1.0000 Uiso R . . . . . 
H1191 H 0.0795 0.6124 -0.0801 0.0914 1.0000 Uiso R . . . . . 
H1201 H 0.0314 0.5951 -0.0266 0.1316 1.0000 Uiso R . . . . . 
H1211 H 0.5034 0.3282 0.0343 0.0853 1.0000 Uiso R . . . . . 
H1221 H 0.5962 0.3194 -0.0002 0.1173 1.0000 Uiso R . . . . . 
H1231 H 0.5809 0.2292 -0.0545 0.0760 1.0000 Uiso R . . . . . 
H1241 H 0.4722 0.1553 -0.0755 0.0670 1.0000 Uiso R . . . . . 
H1251 H 0.3795 0.1605 -0.0405 0.0559 1.0000 Uiso R . . . . . 
H1281 H 0.4406 0.2003 0.0916 0.0535 1.0000 Uiso R . . . . . 
H1291 H 0.4915 0.2521 0.1552 0.0741 1.0000 Uiso R . . . . . 
H1301 H 0.4817 0.3673 0.1805 0.0738 1.0000 Uiso R . . . . . 
H1311 H 0.4207 0.4314 0.1427 0.0698 1.0000 Uiso R . . . . . 
H1321 H 0.3732 0.3831 0.0791 0.0477 1.0000 Uiso R . . . . . 
H1341 H 0.2035 0.0307 -0.0385 0.0435 1.0000 Uiso R . . . . . 
H1351 H 0.2663 -0.0012 -0.0876 0.0568 1.0000 Uiso R . . . . . 
H1361 H 0.2881 0.0748 -0.1297 0.0649 1.0000 Uiso R . . . . . 
H1371 H 0.2432 0.1803 -0.1234 0.0600 1.0000 Uiso R . . . . . 
H1381 H 0.1803 0.2125 -0.0743 0.0465 1.0000 Uiso R . . . . . 
H1401 H 0.0443 0.0132 -0.0330 0.0470 1.0000 Uiso R . . . . . 
H1411 H -0.0780 -0.0290 -0.0546 0.0570 1.0000 Uiso R . . . . . 
H1421 H -0.1542 0.0492 -0.0651 0.0712 1.0000 Uiso R . . . . . 
H1431 H -0.1075 0.1700 -0.0549 0.1080 1.0000 Uiso R . . . . . 
H1441 H 0.0135 0.2127 -0.0326 0.0822 1.0000 Uiso R . . . . . 
H1461 H 0.2705 -0.1491 0.0930 0.0536 1.0000 Uiso R . . . . . 
H1471 H 0.2314 -0.2714 0.0669 0.0731 1.0000 Uiso R . . . . . 
H1481 H 0.2339 -0.3154 0.0038 0.0969 1.0000 Uiso R . . . . . 
H1491 H 0.2796 -0.2422 -0.0339 0.1169 1.0000 Uiso R . . . . . 
H1501 H 0.3154 -0.1200 -0.0101 0.0876 1.0000 Uiso R . . . . . 
H1521 H 0.4516 -0.0508 0.1026 0.0564 1.0000 Uiso R . . . . . 
H1531 H 0.5734 -0.0127 0.1016 0.0712 1.0000 Uiso R . . . . . 
H1541 H 0.6089 0.0648 0.0632 0.0666 1.0000 Uiso R . . . . . 
H1551 H 0.5222 0.1027 0.0235 0.0651 1.0000 Uiso R . . . . . 
H1561 H 0.4012 0.0633 0.0228 0.0515 1.0000 Uiso R . . . . . 
H1581 H 0.3958 -0.0006 0.2301 0.0406 1.0000 Uiso R . . . . . 
H1591 H 0.4134 -0.0549 0.2818 0.0505 1.0000 Uiso R . . . . . 
H1601 H 0.4223 0.0093 0.3430 0.0585 1.0000 Uiso R . . . . . 
H1611 H 0.4082 0.1281 0.3527 0.0631 1.0000 Uiso R . . . . . 
H1621 H 0.3897 0.1827 0.3004 0.0501 1.0000 Uiso R . . . . . 
H1641 H 0.4667 0.0886 0.1634 0.0459 1.0000 Uiso R . . . . . 
H1651 H 0.5815 0.1256 0.1528 0.0612 1.0000 Uiso R . . . . . 
H1661 H 0.6564 0.2246 0.1930 0.0567 1.0000 Uiso R . . . . . 
H1671 H 0.6169 0.2874 0.2432 0.0538 1.0000 Uiso R . . . . . 
H1681 H 0.5001 0.2538 0.2540 0.0422 1.0000 Uiso R . . . . . 
H1701 H 0.0456 -0.0204 0.1298 0.0423 1.0000 Uiso R . . . . . 
H1711 H -0.0791 -0.0458 0.1202 0.0541 1.0000 Uiso R . . . . . 
H1721 H -0.1399 -0.0008 0.1685 0.0581 1.0000 Uiso R . . . . . 
H1731 H 0.0511 0.0975 0.2349 0.0528 1.0000 Uiso R . . . . . 
H1741 H -0.0750 0.0686 0.2257 0.0659 1.0000 Uiso R . . . . . 
H1761 H 0.1845 -0.0800 0.1738 0.0572 1.0000 Uiso R . . . . . 
H1771 H 0.2163 -0.1605 0.2116 0.0830 1.0000 Uiso R . . . . . 
H1781 H 0.2400 -0.1283 0.2775 0.0897 1.0000 Uiso R . . . . . 
H1791 H 0.2336 -0.0158 0.3069 0.0762 1.0000 Uiso R . . . . . 
H1801 H 0.2025 0.0673 0.2712 0.0511 1.0000 Uiso R . . . . . 
H1821 H 0.0783 0.3779 0.2636 0.0502 1.0000 Uiso R . . . . . 
H1831 H -0.0432 0.3296 0.2530 0.0680 1.0000 Uiso R . . . . . 
H1841 H -0.0836 0.2242 0.2697 0.0670 1.0000 Uiso R . . . . . 
H1851 H -0.0014 0.1627 0.2969 0.0622 1.0000 Uiso R . . . . . 
H1861 H 0.1210 0.2084 0.3067 0.0480 1.0000 Uiso R . . . . . 
H1881 H 0.3419 0.3497 0.3453 0.0440 1.0000 Uiso R . . . . . 
H1891 H 0.3824 0.3781 0.4114 0.0552 1.0000 Uiso R . . . . . 
H1901 H 0.3033 0.4034 0.4525 0.0569 1.0000 Uiso R . . . . . 
H1911 H 0.1869 0.4070 0.4281 0.0645 1.0000 Uiso R . . . . . 
H1921 H 0.1437 0.3804 0.3620 0.0529 1.0000 Uiso R . . . . . 
H1941 H 0.0597 0.2794 0.1853 0.0665 1.0000 Uiso R . . . . . 
H1951 H 0.0286 0.1599 0.1557 0.1041 1.0000 Uiso R . . . . . 
H1961 H 0.0060 0.1254 0.0900 0.1151 1.0000 Uiso R . . . . . 
H1971 H 0.0165 0.2104 0.0523 0.1021 1.0000 Uiso R . . . . . 
H1981 H 0.0453 0.3309 0.0809 0.0594 1.0000 Uiso R . . . . . 
H2001 H -0.0557 0.3693 0.1774 0.0680 1.0000 Uiso R . . . . . 
H2011 H -0.1474 0.4307 0.1904 0.0824 1.0000 Uiso R . . . . . 
H2021 H -0.1415 0.5469 0.1857 0.0600 1.0000 Uiso R . . . . . 
H2031 H -0.0404 0.6063 0.1682 0.0792 1.0000 Uiso R . . . . . 
H2041 H 0.0530 0.5463 0.1545 0.0676 1.0000 Uiso R . . . . . 
H2061 H 0.2360 0.6156 0.1461 0.0635 1.0000 Uiso R . . . . . 
H2071 H 0.1650 0.7004 0.1612 0.0960 1.0000 Uiso R . . . . . 
H2081 H 0.1398 0.7253 0.2220 0.1182 1.0000 Uiso R . . . . . 
H2091 H 0.1788 0.6626 0.2676 0.1071 1.0000 Uiso R . . . . . 
H2101 H 0.2478 0.5771 0.2526 0.0678 1.0000 Uiso R . . . . . 
H2121 H 0.4109 0.5630 0.1423 0.0463 1.0000 Uiso R . . . . . 
H2131 H 0.5299 0.6215 0.1554 0.0591 1.0000 Uiso R . . . . . 
H2141 H 0.5894 0.6661 0.2185 0.0547 1.0000 Uiso R . . . . . 
H2151 H 0.5257 0.6506 0.2675 0.0582 1.0000 Uiso R . . . . . 
H2161 H 0.4099 0.5888 0.2552 0.0472 1.0000 Uiso R . . . . . 
H3291 H 0.4860 0.7847 0.1652 0.1324 1.0000 Uiso R . . . . . 
H3292 H 0.4482 0.7454 0.1220 0.1326 1.0000 Uiso R . . . . . 
H3282 H 0.3942 0.7304 0.1818 0.1532 1.0000 Uiso R . . . . . 
H3281 H 0.3466 0.7252 0.1407 0.1533 1.0000 Uiso R . . . . . 
H3272 H 0.3628 0.8329 0.2040 0.1492 1.0000 Uiso R . . . . . 
H3271 H 0.3037 0.8166 0.1625 0.1497 1.0000 Uiso R . . . . . 
H3261 H 0.4348 0.8990 0.1886 0.1126 1.0000 Uiso R . . . . . 
H3262 H 0.3727 0.9127 0.1554 0.1122 1.0000 Uiso R . . . . . 
H3231 H 0.3998 0.6863 0.3874 0.1673 1.0000 Uiso R . . . . . 
H3232 H 0.3243 0.7132 0.3776 0.1672 1.0000 Uiso R . . . . . 
H3241 H 0.3731 0.6426 0.3246 0.1441 1.0000 Uiso R . . . . . 
H3242 H 0.2878 0.6315 0.3269 0.1438 1.0000 Uiso R . . . . . 
H3202 H 0.3782 0.5391 0.3389 0.1335 1.0000 Uiso R . . . . . 
H3201 H 0.2936 0.5229 0.3269 0.1335 1.0000 Uiso R . . . . . 
H3092 H 0.6591 0.3583 0.0767 0.1415 1.0000 Uiso R . . . . . 
H3091 H 0.6085 0.3418 0.1086 0.1413 1.0000 Uiso R . . . . . 
H3081 H 0.6229 0.4544 0.0718 0.1467 1.0000 Uiso R . . . . . 
H3082 H 0.5518 0.4235 0.0869 0.1473 1.0000 Uiso R . . . . . 
H3072 H 0.6264 0.5391 0.1210 0.1380 1.0000 Uiso R . . . . . 
H3071 H 0.5990 0.4815 0.1458 0.1380 1.0000 Uiso R . . . . . 
H3061 H 0.7371 0.5085 0.1305 0.1246 1.0000 Uiso R . . . . . 
H3062 H 0.7112 0.4975 0.1713 0.1248 1.0000 Uiso R . . . . . 
H3042 H 0.9204 0.4246 0.3962 0.1134 1.0000 Uiso R . . . . . 
H3041 H 0.9162 0.4171 0.3504 0.1133 1.0000 Uiso R . . . . . 
H3031 H 1.0343 0.4152 0.3938 0.1127 1.0000 Uiso R . . . . . 
H3032 H 1.0135 0.3688 0.3502 0.1138 1.0000 Uiso R . . . . . 
H3022 H 1.0036 0.3244 0.4183 0.1140 1.0000 Uiso R . . . . . 
H3021 H 1.0271 0.2822 0.3824 0.1139 1.0000 Uiso R . . . . . 
H3011 H 0.8969 0.2537 0.3959 0.1112 1.0000 Uiso R . . . . . 
H3012 H 0.9160 0.2357 0.3545 0.1111 1.0000 Uiso R . . . . . 
H3381 H 0.6066 1.1448 0.3725 0.1899 1.0000 Uiso R . . . . . 
H3382 H 0.6526 1.1010 0.3455 0.1904 1.0000 Uiso R . . . . . 
H3122 H -0.0556 0.7586 0.0943 0.2066 1.0000 Uiso R . . . . . 
H3121 H -0.0680 0.7139 0.1277 0.2061 1.0000 Uiso R . . . . . 
H3322 H 0.8911 1.2340 0.1282 0.2032 1.0000 Uiso R . . . . . 
H3321 H 0.8516 1.2548 0.0912 0.2036 1.0000 Uiso R . . . . . 
H3211 H 0.3726 0.5464 0.3975 0.1674 1.0000 Uiso R . . . . . 
H3212 H 0.2847 0.5236 0.3856 0.1674 1.0000 Uiso R . . . . . 
H3331 H 0.7745 1.2861 0.1228 0.2251 1.0000 Uiso R . . . . . 
H3332 H 0.8131 1.2576 0.1584 0.2250 1.0000 Uiso R . . . . . 
H3342 H 0.6866 1.1959 0.1179 0.2246 1.0000 Uiso R . . . . . 
H3341 H 0.7411 1.1605 0.1450 0.2243 1.0000 Uiso R . . . . . 
H3311 H 0.8344 1.1381 0.0673 0.2065 1.0000 Uiso R . . . . . 
H3312 H 0.8462 1.1249 0.1111 0.2067 1.0000 Uiso R . . . . . 
H3362 H 0.6319 1.2801 0.3174 0.1990 1.0000 Uiso R . . . . . 
H3361 H 0.5797 1.2690 0.3484 0.1990 1.0000 Uiso R . . . . . 
H3351 H 0.7213 1.3006 0.3643 0.2132 1.0000 Uiso R . . . . . 
H3352 H 0.6666 1.2923 0.3926 0.2129 1.0000 Uiso R . . . . . 
H3112 H 0.0483 0.7968 0.1289 0.1993 1.0000 Uiso R . . . . . 
H3111 H 0.0459 0.7248 0.1484 0.1996 1.0000 Uiso R . . . . . 
H3132 H -0.0709 0.6586 0.0559 0.2111 1.0000 Uiso R . . . . . 
H3131 H -0.0681 0.6164 0.0898 0.2111 1.0000 Uiso R . . . . . 
H3141 H 0.0349 0.6451 0.0495 0.2312 1.0000 Uiso R . . . . . 
H3142 H 0.0475 0.6107 0.0864 0.2312 1.0000 Uiso R . . . . . 
H3561 H 0.0788 0.7350 0.3300 0.3181 0.501(11) Uiso R . P 1 2 . 
H3562 H 0.1475 0.6977 0.3330 0.3180 0.501(11) Uiso R . P 1 2 . 
H3162 H 0.1745 0.7099 0.3582 0.1390 0.499(11) Uiso R . P 1 1 . 
H3161 H 0.1443 0.7519 0.3269 0.1386 0.499(11) Uiso R . P 1 1 . 
H3572 H 0.0988 0.7572 0.3927 0.3240 0.501(11) Uiso R . P 1 2 . 
H3571 H 0.1772 0.7384 0.3943 0.3241 0.501(11) Uiso R . P 1 2 . 
H3171 H 0.1242 0.7688 0.4017 0.1390 0.499(11) Uiso R . P 1 1 . 
H3172 H 0.0709 0.7767 0.3641 0.1394 0.499(11) Uiso R . P 1 1 . 
H3582 H 0.1480 0.8690 0.4059 0.3281 0.501(11) Uiso R . P 1 2 . 
H3581 H 0.2260 0.8497 0.4038 0.3281 0.501(11) Uiso R . P 1 2 . 
H3181 H 0.1585 0.8829 0.4146 0.1370 0.499(11) Uiso R . P 1 1 . 
H3182 H 0.1174 0.8894 0.3733 0.1371 0.499(11) Uiso R . P 1 1 . 
H3592 H 0.2178 0.8920 0.3534 0.3160 0.501(11) Uiso R . P 1 2 . 
H3591 H 0.1321 0.8813 0.3463 0.3158 0.501(11) Uiso R . P 1 2 . 
H3191 H 0.2553 0.9023 0.3920 0.1190 0.499(11) Uiso R . P 1 1 . 
H3192 H 0.2126 0.8942 0.3503 0.1193 0.499(11) Uiso R . P 1 1 . 
H3371 H 0.6265 1.1626 0.3006 0.1783 1.0000 Uiso R . . . . . 
H3372 H 0.5532 1.1542 0.3173 0.1788 1.0000 Uiso R . . . . . 
loop_
_atom_site_aniso_label
_atom_site_aniso_U_11
_atom_site_aniso_U_22
_atom_site_aniso_U_33
_atom_site_aniso_U_23
_atom_site_aniso_U_13
_atom_site_aniso_U_12
C1 0.0288(15) 0.0258(15) 0.0359(16) 0.0029(12) 0.0082(12) 0.0101(12) 
C2 0.0417(19) 0.0312(17) 0.054(2) 0.0093(15) 0.0157(16) 0.0080(14) 
C3 0.052(2) 0.0285(18) 0.088(3) 0.0109(19) 0.013(2) 0.0023(16) 
C4 0.087(3) 0.031(2) 0.083(3) -0.016(2) -0.011(3) 0.010(2) 
C5 0.131(5) 0.053(3) 0.048(3) -0.012(2) 0.003(3) 0.022(3) 
C6 0.092(3) 0.040(2) 0.038(2) 0.0003(16) 0.010(2) 0.014(2) 
C7 0.0297(15) 0.0315(15) 0.0251(14) 0.0022(12) 0.0088(12) 0.0098(12) 
C8 0.0347(17) 0.0387(18) 0.0480(19) 0.0105(15) 0.0129(15) 0.0106(14) 
C9 0.0381(19) 0.049(2) 0.069(3) 0.0154(19) 0.0167(18) 0.0019(16) 
C10 0.0283(17) 0.071(3) 0.058(2) 0.015(2) 0.0088(16) 0.0084(17) 
C11 0.0373(19) 0.069(3) 0.052(2) 0.0239(19) 0.0057(16) 0.0188(18) 
C12 0.0353(18) 0.047(2) 0.0453(19) 0.0183(16) 0.0078(15) 0.0114(15) 
C13 0.0222(14) 0.0300(15) 0.0256(14) 0.0051(11) 0.0032(11) 0.0026(11) 
C14 0.0306(18) 0.0360(19) 0.089(3) 0.0159(19) 0.0016(18) 0.0050(15) 
C15 0.0274(19) 0.060(3) 0.107(4) 0.015(3) 0.001(2) 0.0124(18) 
C16 0.0213(16) 0.062(2) 0.055(2) 0.0002(18) 0.0060(15) -0.0051(16) 
C17 0.0339(19) 0.040(2) 0.069(3) -0.0002(18) 0.0084(17) -0.0111(15) 
C18 0.0322(17) 0.0322(17) 0.057(2) 0.0047(15) 0.0085(15) 0.0010(14) 
C19 0.0213(13) 0.0328(15) 0.0260(14) 0.0045(12) 0.0007(11) -0.0028(12) 
C20 0.0411(18) 0.0395(18) 0.0331(17) 0.0102(14) 0.0020(14) -0.0070(15) 
C21 0.057(2) 0.066(3) 0.0342(19) 0.0173(18) 0.0045(17) -0.019(2) 
C22 0.050(2) 0.084(3) 0.0315(19) 0.0001(19) 0.0151(17) -0.013(2) 
C23 0.050(2) 0.075(3) 0.043(2) -0.006(2) 0.0168(18) 0.013(2) 
C24 0.0403(18) 0.0464(19) 0.0317(16) 0.0019(14) 0.0084(14) 0.0107(15) 
C25 0.0304(15) 0.0251(14) 0.0384(17) 0.0064(12) 0.0134(13) 0.0067(12) 
C26 0.0440(19) 0.0413(18) 0.0349(17) 0.0051(14) 0.0163(15) 0.0086(15) 
C27 0.078(3) 0.051(2) 0.046(2) 0.0064(18) 0.036(2) 0.015(2) 
C28 0.074(3) 0.051(2) 0.088(3) 0.018(2) 0.059(3) 0.026(2) 
C29 0.045(2) 0.064(3) 0.098(4) 0.024(3) 0.039(2) 0.026(2) 
C30 0.0320(17) 0.053(2) 0.057(2) 0.0176(18) 0.0156(16) 0.0171(16) 
C31 0.0267(14) 0.0319(15) 0.0274(14) 0.0060(12) 0.0054(12) 0.0075(12) 
C32 0.051(2) 0.0340(17) 0.0359(17) 0.0080(14) -0.0003(15) 0.0092(15) 
C33 0.070(3) 0.0376(19) 0.042(2) -0.0043(16) -0.0059(18) 0.0103(18) 
C34 0.067(3) 0.056(2) 0.0306(18) -0.0036(16) -0.0045(17) 0.013(2) 
C35 0.076(3) 0.058(2) 0.0316(18) 0.0138(17) -0.0066(18) 0.011(2) 
C36 0.052(2) 0.0339(17) 0.0375(18) 0.0097(14) -0.0007(15) 0.0047(15) 
C37 0.0457(19) 0.0236(15) 0.0387(17) 0.0063(13) 0.0102(14) 0.0066(13) 
C38 0.043(2) 0.062(3) 0.070(3) 0.035(2) 0.0032(19) 0.0028(19) 
C39 0.045(2) 0.072(3) 0.113(4) 0.047(3) 0.002(3) -0.004(2) 
C40 0.055(3) 0.057(3) 0.110(4) 0.010(3) 0.035(3) -0.012(2) 
C41 0.086(4) 0.076(3) 0.056(3) 0.001(2) 0.032(3) -0.030(3) 
C42 0.062(3) 0.054(2) 0.042(2) 0.0042(17) 0.0139(18) -0.0168(19) 
C43 0.0423(18) 0.0313(16) 0.0292(15) 0.0131(12) 0.0093(13) 0.0140(13) 
C44 0.070(3) 0.063(3) 0.0368(19) 0.0039(18) -0.0001(18) 0.035(2) 
C45 0.084(3) 0.096(4) 0.044(2) 0.011(2) -0.011(2) 0.048(3) 
C46 0.076(3) 0.075(3) 0.065(3) 0.031(2) 0.008(2) 0.047(3) 
C47 0.065(3) 0.044(2) 0.073(3) 0.018(2) 0.013(2) 0.028(2) 
C48 0.045(2) 0.0340(18) 0.050(2) 0.0100(15) 0.0040(16) 0.0117(15) 
C49 0.0227(14) 0.0281(15) 0.0343(16) 0.0054(12) 0.0078(12) -0.0008(11) 
C50 0.0385(18) 0.0381(18) 0.0443(19) 0.0030(15) 0.0028(15) 0.0109(15) 
C51 0.044(2) 0.047(2) 0.076(3) 0.006(2) 0.009(2) 0.0198(18) 
C52 0.044(2) 0.045(2) 0.070(3) -0.0083(19) 0.0241(19) 0.0085(17) 
C53 0.043(2) 0.049(2) 0.046(2) -0.0012(17) 0.0244(17) -0.0009(16) 
C54 0.0364(17) 0.0409(18) 0.0358(17) 0.0061(14) 0.0123(14) 0.0025(14) 
C55 0.0256(14) 0.0232(14) 0.0274(14) 0.0014(11) 0.0054(11) 0.0030(11) 
C56 0.0300(16) 0.0418(18) 0.0336(16) 0.0098(14) 0.0041(13) 0.0035(13) 
C57 0.0287(17) 0.056(2) 0.0415(19) 0.0033(16) -0.0018(14) 0.0081(15) 
C58 0.0233(15) 0.047(2) 0.053(2) 0.0011(16) 0.0081(14) -0.0022(14) 
C59 0.0344(18) 0.052(2) 0.050(2) 0.0168(17) 0.0138(16) -0.0032(16) 
C60 0.0323(16) 0.0413(18) 0.0349(17) 0.0126(14) 0.0058(13) 0.0015(14) 
C61 0.0280(15) 0.0313(15) 0.0368(16) 0.0093(13) 0.0121(13) 0.0085(12) 
C62 0.048(2) 0.089(3) 0.045(2) 0.017(2) 0.0147(18) 0.035(2) 
C63 0.050(2) 0.065(2) 0.0378(19) 0.0057(17) 0.0152(16) 0.0256(19) 
C64 0.045(2) 0.096(4) 0.071(3) 0.023(3) 0.012(2) 0.039(2) 
C65 0.059(3) 0.078(3) 0.059(3) 0.006(2) 0.033(2) 0.032(2) 
C66 0.044(2) 0.061(3) 0.083(3) 0.012(2) 0.029(2) 0.026(2) 
C67 0.048(2) 0.056(2) 0.0382(19) -0.0023(17) 0.0131(16) -0.0030(18) 
C68 0.0219(14) 0.0323(16) 0.0365(16) 0.0017(13) 0.0074(12) 0.0046(12) 
C69 0.0350(18) 0.0340(18) 0.063(2) 0.0130(16) 0.0023(16) 0.0045(14) 
C70 0.054(3) 0.031(2) 0.111(4) 0.008(2) 0.005(3) 0.0065(18) 
C71 0.065(3) 0.043(3) 0.123(5) -0.031(3) 0.027(3) -0.001(2) 
C72 0.075(3) 0.075(3) 0.061(3) -0.032(3) 0.023(2) -0.010(3) 
C73 0.0434(18) 0.0334(16) 0.0264(15) 0.0041(12) 0.0111(13) 0.0065(14) 
C74 0.066(2) 0.0392(18) 0.0229(15) -0.0003(13) 0.0179(16) 0.0026(17) 
C75 0.066(2) 0.0422(19) 0.0191(15) 0.0058(13) -0.0006(15) -0.0014(17) 
C76 0.0441(19) 0.0409(18) 0.0282(16) 0.0091(14) -0.0011(14) -0.0006(15) 
C77 0.0347(16) 0.0346(16) 0.0237(14) 0.0070(12) 0.0065(12) -0.0010(13) 
C78 0.0331(15) 0.0256(14) 0.0186(13) 0.0045(11) 0.0064(11) -0.0026(12) 
C79 0.0289(15) 0.0322(15) 0.0215(13) 0.0008(11) 0.0064(11) 0.0018(12) 
C80 0.0372(18) 0.0443(19) 0.0441(19) 0.0144(15) 0.0125(15) 0.0104(15) 
C81 0.0329(18) 0.068(3) 0.059(2) 0.016(2) 0.0081(17) 0.0159(18) 
C82 0.0292(17) 0.062(2) 0.055(2) -0.0005(19) 0.0148(16) -0.0018(17) 
C83 0.046(2) 0.043(2) 0.050(2) 0.0066(16) 0.0171(17) -0.0076(16) 
C84 0.0403(18) 0.0392(18) 0.0386(18) 0.0092(14) 0.0081(14) 0.0015(15) 
C85 0.0353(16) 0.0295(15) 0.0264(15) 0.0068(12) 0.0071(12) 0.0008(13) 
C86 0.049(2) 0.061(2) 0.0326(18) -0.0071(17) 0.0086(16) -0.0037(18) 
C87 0.043(2) 0.091(4) 0.049(2) -0.012(2) -0.0062(19) -0.012(2) 
C88 0.0309(19) 0.084(3) 0.056(2) 0.006(2) 0.0024(17) -0.0003(19) 
C89 0.036(2) 0.081(3) 0.052(2) 0.000(2) 0.0124(17) 0.0079(19) 
C90 0.0343(18) 0.060(2) 0.0367(18) -0.0073(16) 0.0091(15) 0.0020(16) 
C91 0.0227(15) 0.0395(18) 0.062(2) 0.0158(16) 0.0186(15) 0.0055(13) 
C92 0.0305(18) 0.065(2) 0.065(3) 0.031(2) 0.0149(17) 0.0133(17) 
C93 0.033(2) 0.106(4) 0.104(4) 0.069(3) 0.014(2) 0.017(2) 
C94 0.036(2) 0.086(4) 0.194(8) 0.091(5) 0.020(4) 0.019(3) 
C95 0.057(3) 0.046(3) 0.193(8) 0.045(4) 0.028(4) 0.018(2) 
C96 0.044(2) 0.039(2) 0.111(4) 0.014(2) 0.026(2) 0.0053(17) 
C97 0.0213(15) 0.050(2) 0.0453(19) 0.0111(16) 0.0030(13) 0.0065(14) 
C98 0.0323(18) 0.056(2) 0.056(2) 0.0219(18) 0.0085(16) 0.0073(16) 
C99 0.044(2) 0.051(2) 0.084(3) 0.032(2) 0.018(2) 0.0147(18) 
C100 0.057(3) 0.083(3) 0.070(3) 0.045(3) 0.017(2) 0.020(2) 
C101 0.060(3) 0.084(3) 0.047(2) 0.024(2) 0.011(2) 0.018(2) 
C102 0.046(2) 0.057(2) 0.042(2) 0.0159(17) 0.0019(16) 0.0121(17) 
C103 0.0326(16) 0.0327(16) 0.0371(17) 0.0108(13) 0.0061(13) 0.0153(13) 
C104 0.0308(17) 0.0429(19) 0.049(2) 0.0051(16) 0.0102(15) 0.0054(14) 
C105 0.0353(19) 0.048(2) 0.070(3) 0.0107(19) 0.0120(18) 0.0002(16) 
C106 0.040(2) 0.061(3) 0.083(3) 0.034(2) 0.031(2) 0.0159(19) 
C107 0.065(3) 0.067(3) 0.055(2) 0.025(2) 0.034(2) 0.032(2) 
C108 0.053(2) 0.051(2) 0.0396(19) 0.0110(16) 0.0101(16) 0.0246(18) 
C109 0.0421(17) 0.0277(15) 0.0248(14) 0.0064(12) 0.0048(13) 0.0008(13) 
C110 0.066(3) 0.041(2) 0.051(2) -0.0089(17) 0.017(2) -0.0087(19) 
C111 0.071(3) 0.066(3) 0.061(3) -0.013(2) 0.010(2) -0.032(3) 
C112 0.047(2) 0.077(3) 0.074(3) 0.022(3) 0.006(2) -0.014(2) 
C113 0.046(2) 0.052(2) 0.092(3) 0.022(2) 0.022(2) 0.0045(19) 
C114 0.046(2) 0.0327(17) 0.054(2) 0.0085(15) 0.0171(17) 0.0026(15) 
C115 0.075(3) 0.127(5) 0.081(3) 0.076(4) 0.037(3) 0.057(3) 
C116 0.0489(19) 0.0295(16) 0.0276(15) 0.0102(12) 0.0021(14) 0.0080(14) 
C117 0.085(3) 0.048(2) 0.0331(18) 0.0187(16) 0.0168(19) 0.029(2) 
C118 0.108(4) 0.055(2) 0.0325(19) 0.0197(18) 0.007(2) 0.031(3) 
C119 0.089(4) 0.090(4) 0.063(3) 0.050(3) -0.002(3) 0.030(3) 
C120 0.090(4) 0.174(7) 0.118(5) 0.103(5) 0.037(4) 0.085(5) 
C121 0.048(2) 0.094(4) 0.051(2) -0.017(2) 0.027(2) -0.026(2) 
C122 0.045(3) 0.155(6) 0.074(3) -0.005(4) 0.034(2) -0.028(3) 
C123 0.045(2) 0.101(4) 0.056(3) 0.020(2) 0.033(2) 0.020(2) 
C124 0.066(3) 0.059(2) 0.047(2) 0.0036(18) 0.033(2) 0.024(2) 
C125 0.045(2) 0.052(2) 0.0422(19) -0.0013(16) 0.0194(16) 0.0045(17) 
C126 0.0287(15) 0.0330(16) 0.0275(14) 0.0092(12) 0.0096(12) 0.0052(12) 
C127 0.0237(14) 0.0297(15) 0.0251(14) 0.0047(11) 0.0077(11) 0.0006(11) 
C128 0.054(2) 0.0395(19) 0.0364(18) 0.0108(15) -0.0040(16) 0.0054(16) 
C129 0.080(3) 0.062(3) 0.037(2) 0.0162(19) -0.013(2) 0.009(2) 
C130 0.071(3) 0.077(3) 0.0263(18) -0.0013(18) -0.0030(18) 0.011(2) 
C131 0.064(3) 0.055(2) 0.044(2) -0.0175(18) -0.0006(19) 0.019(2) 
C132 0.0390(18) 0.0371(18) 0.0387(18) -0.0017(14) -0.0023(14) 0.0113(14) 
C133 0.0214(13) 0.0318(15) 0.0262(14) 0.0046(12) -0.0014(11) -0.0031(11) 
C134 0.0345(17) 0.0383(17) 0.0323(16) 0.0035(13) 0.0029(13) 0.0035(14) 
C135 0.0389(19) 0.054(2) 0.042(2) -0.0067(17) 0.0075(16) 0.0079(16) 
C136 0.0359(19) 0.076(3) 0.0377(19) -0.0058(19) 0.0122(15) -0.0094(19) 
C137 0.043(2) 0.067(3) 0.0321(18) 0.0136(17) 0.0070(15) -0.0172(18) 
C138 0.0373(17) 0.0401(18) 0.0342(17) 0.0092(14) 0.0022(14) -0.0058(14) 
C139 0.0222(14) 0.0347(16) 0.0288(15) 0.0069(12) 0.0016(11) 0.0007(12) 
C140 0.0308(16) 0.0378(18) 0.0441(19) 0.0077(15) 0.0018(14) -0.0030(14) 
C141 0.0349(18) 0.049(2) 0.047(2) 0.0036(16) 0.0036(15) -0.0148(16) 
C142 0.0204(16) 0.076(3) 0.069(3) 0.003(2) 0.0014(17) -0.0041(18) 
C143 0.028(2) 0.068(3) 0.166(6) 0.018(3) -0.008(3) 0.013(2) 
C144 0.033(2) 0.042(2) 0.120(4) 0.012(2) -0.012(2) 0.0043(17) 
C145 0.0354(16) 0.0243(15) 0.0364(16) 0.0018(12) 0.0050(13) 0.0076(12) 
C146 0.047(2) 0.0307(17) 0.059(2) 0.0128(16) 0.0150(17) 0.0072(15) 
C147 0.056(2) 0.0288(19) 0.096(4) 0.016(2) 0.011(2) 0.0010(17) 
C148 0.106(4) 0.0241(19) 0.089(4) -0.006(2) -0.022(3) 0.002(2) 
C149 0.184(7) 0.040(3) 0.053(3) -0.014(2) -0.004(4) 0.019(3) 
C150 0.141(5) 0.034(2) 0.041(2) -0.0026(17) 0.014(3) 0.015(3) 
C151 0.0302(15) 0.0258(15) 0.0378(16) -0.0023(12) 0.0107(13) 0.0084(12) 
C152 0.0371(19) 0.053(2) 0.054(2) 0.0167(18) 0.0083(16) 0.0111(16) 
C153 0.035(2) 0.074(3) 0.068(3) 0.016(2) 0.0041(19) 0.015(2) 
C154 0.0333(19) 0.055(2) 0.075(3) 0.005(2) 0.0177(19) 0.0006(17) 
C155 0.043(2) 0.050(2) 0.077(3) 0.019(2) 0.028(2) 0.0076(17) 
C156 0.0385(18) 0.0426(19) 0.054(2) 0.0143(16) 0.0202(16) 0.0129(15) 
C157 0.0188(13) 0.0344(15) 0.0284(14) 0.0062(12) 0.0066(11) 0.0070(11) 
C158 0.0355(17) 0.0378(17) 0.0323(16) 0.0090(13) 0.0104(13) 0.0141(14) 
C159 0.047(2) 0.047(2) 0.045(2) 0.0218(16) 0.0144(16) 0.0195(16) 
C160 0.052(2) 0.063(2) 0.0367(19) 0.0230(17) 0.0094(16) 0.0142(19) 
C161 0.069(3) 0.061(2) 0.0274(17) 0.0070(16) 0.0096(17) 0.011(2) 
C162 0.055(2) 0.0376(18) 0.0322(17) 0.0028(14) 0.0092(15) 0.0096(16) 
C163 0.0223(14) 0.0293(15) 0.0299(14) 0.0108(12) 0.0042(11) 0.0086(11) 
C164 0.0359(17) 0.0328(17) 0.0482(19) 0.0056(14) 0.0170(15) 0.0061(14) 
C165 0.051(2) 0.046(2) 0.065(2) 0.0143(18) 0.034(2) 0.0148(18) 
C166 0.0275(17) 0.057(2) 0.065(2) 0.0246(19) 0.0177(16) 0.0083(16) 
C167 0.0293(17) 0.051(2) 0.048(2) 0.0146(17) 0.0017(15) -0.0085(15) 
C168 0.0304(16) 0.0410(18) 0.0318(16) 0.0066(13) 0.0043(13) 0.0022(13) 
C169 0.0208(13) 0.0285(14) 0.0282(14) 0.0051(12) 0.0068(11) 0.0008(11) 
C170 0.0310(16) 0.0397(17) 0.0294(15) 0.0008(13) 0.0060(13) 0.0005(13) 
C171 0.0298(17) 0.055(2) 0.0393(19) -0.0024(16) -0.0031(14) -0.0024(15) 
C172 0.0211(15) 0.063(2) 0.053(2) 0.0026(18) 0.0046(15) -0.0008(15) 
C173 0.0247(16) 0.063(2) 0.0357(18) -0.0098(16) 0.0069(13) 0.0023(15) 
C174 0.0267(17) 0.079(3) 0.053(2) -0.009(2) 0.0144(16) 0.0075(18) 
C175 0.0206(14) 0.0321(16) 0.0438(18) 0.0134(13) 0.0118(12) 0.0037(12) 
C176 0.043(2) 0.0355(19) 0.070(3) 0.0130(18) 0.0188(18) 0.0083(15) 
C177 0.051(2) 0.040(2) 0.130(5) 0.036(3) 0.033(3) 0.0162(19) 
C178 0.047(2) 0.089(4) 0.115(5) 0.075(4) 0.027(3) 0.028(2) 
C179 0.047(2) 0.092(4) 0.065(3) 0.049(3) 0.012(2) 0.021(2) 
C180 0.0311(17) 0.062(2) 0.0432(19) 0.0239(17) 0.0102(14) 0.0129(16) 
C181 0.0268(15) 0.0362(16) 0.0212(13) 0.0004(12) 0.0053(11) 0.0027(12) 
C182 0.0286(16) 0.059(2) 0.0397(18) 0.0136(16) 0.0075(14) 0.0094(15) 
C183 0.0318(19) 0.087(3) 0.053(2) 0.017(2) 0.0061(17) 0.016(2) 
C184 0.0279(18) 0.079(3) 0.050(2) -0.005(2) 0.0090(16) -0.0034(18) 
C185 0.044(2) 0.047(2) 0.056(2) -0.0002(18) 0.0211(18) -0.0093(17) 
C186 0.0373(18) 0.0373(18) 0.0442(19) 0.0041(15) 0.0111(15) 0.0022(14) 
C187 0.0291(14) 0.0276(14) 0.0187(13) 0.0053(11) 0.0051(11) 0.0039(11) 
C188 0.0326(16) 0.053(2) 0.0233(15) 0.0070(14) 0.0053(12) 0.0073(14) 
C189 0.045(2) 0.057(2) 0.0289(17) 0.0086(15) -0.0057(15) 0.0059(17) 
C190 0.068(3) 0.051(2) 0.0197(15) 0.0044(14) 0.0021(16) 0.0055(18) 
C191 0.061(2) 0.068(3) 0.0268(17) -0.0066(17) 0.0179(17) 0.010(2) 
C192 0.0413(19) 0.061(2) 0.0277(16) -0.0025(15) 0.0105(14) 0.0155(17) 
C193 0.0223(14) 0.0275(15) 0.0429(17) 0.0043(13) 0.0035(12) 0.0069(12) 
C194 0.049(2) 0.039(2) 0.078(3) 0.024(2) -0.001(2) 0.0076(17) 
C195 0.073(3) 0.030(2) 0.151(6) 0.023(3) -0.001(4) 0.008(2) 
C196 0.081(4) 0.029(2) 0.166(7) -0.015(3) 0.031(4) 0.009(2) 
C197 0.067(3) 0.076(4) 0.088(4) -0.044(3) 0.024(3) -0.004(3) 
C198 0.043(2) 0.049(2) 0.048(2) -0.0084(17) 0.0122(17) 0.0016(17) 
C199 0.0229(14) 0.0317(15) 0.0218(13) 0.0044(11) 0.0006(11) 0.0058(11) 
C200 0.042(2) 0.050(2) 0.095(3) 0.033(2) 0.035(2) 0.0176(18) 
C201 0.039(2) 0.069(3) 0.111(4) 0.029(3) 0.042(2) 0.014(2) 
C202 0.0361(19) 0.061(2) 0.056(2) 0.0037(19) 0.0094(17) 0.0280(18) 
C203 0.067(3) 0.051(2) 0.098(4) 0.026(2) 0.037(3) 0.035(2) 
C204 0.054(2) 0.046(2) 0.084(3) 0.024(2) 0.037(2) 0.0237(19) 
C205 0.0221(14) 0.0217(14) 0.055(2) 0.0050(13) 0.0110(13) 0.0027(11) 
C206 0.043(2) 0.0351(19) 0.080(3) 0.0172(19) 0.0052(19) 0.0124(16) 
C207 0.042(2) 0.044(2) 0.161(6) 0.033(3) 0.015(3) 0.019(2) 
C208 0.048(3) 0.036(2) 0.223(8) 0.026(4) 0.065(4) 0.015(2) 
C209 0.088(4) 0.047(3) 0.143(5) -0.001(3) 0.085(4) 0.011(3) 
C210 0.059(2) 0.039(2) 0.077(3) 0.0039(19) 0.039(2) 0.0084(18) 
C211 0.0224(13) 0.0215(13) 0.0335(15) 0.0064(11) 0.0068(11) 0.0035(11) 
C212 0.0315(16) 0.0451(19) 0.0351(17) 0.0056(14) 0.0099(13) -0.0037(14) 
C213 0.0380(19) 0.052(2) 0.054(2) 0.0081(18) 0.0190(17) -0.0064(16) 
C214 0.0238(16) 0.0411(19) 0.067(2) 0.0118(17) 0.0052(16) -0.0020(14) 
C215 0.0389(19) 0.052(2) 0.045(2) 0.0074(17) -0.0041(16) -0.0090(16) 
C216 0.0358(17) 0.0440(19) 0.0347(17) 0.0078(14) 0.0050(14) -0.0035(15) 
B1 0.0299(16) 0.0300(17) 0.0193(15) 0.0060(12) 0.0054(12) 0.0125(13) 
B2 0.0230(15) 0.0238(15) 0.0196(14) 0.0039(12) 0.0047(12) 0.0070(12) 
B3 0.0278(16) 0.0260(16) 0.0219(15) 0.0064(12) 0.0058(12) 0.0072(13) 
B4 0.0243(15) 0.0236(15) 0.0217(15) 0.0050(12) 0.0074(12) 0.0056(12) 
B5 0.0275(16) 0.0226(15) 0.0249(15) 0.0076(12) 0.0079(12) 0.0072(12) 
B6 0.0256(15) 0.0257(16) 0.0218(15) 0.0064(12) 0.0071(12) 0.0066(12) 
O1 0.0380(11) 0.0280(10) 0.0271(10) 0.0058(8) 0.0139(9) 0.0132(9) 
O2 0.0340(11) 0.0242(10) 0.0253(10) 0.0033(8) 0.0080(8) 0.0109(8) 
O3 0.0258(10) 0.0294(10) 0.0286(10) 0.0084(8) 0.0047(8) 0.0045(8) 
O4 0.0261(10) 0.0244(10) 0.0338(11) 0.0022(8) 0.0014(8) 0.0032(8) 
O5 0.0312(11) 0.0270(10) 0.0364(11) 0.0062(9) 0.0109(9) 0.0043(9) 
O6 0.0261(10) 0.0362(11) 0.0264(10) 0.0085(9) 0.0072(8) 0.0095(9) 
O7 0.0398(12) 0.0251(10) 0.0234(10) 0.0065(8) 0.0034(8) 0.0083(9) 
O8 0.0502(13) 0.0276(11) 0.0250(10) 0.0089(8) 0.0075(9) 0.0134(10) 
O9 0.0291(10) 0.0311(11) 0.0242(10) 0.0055(8) 0.0020(8) -0.0014(8) 
O10 0.0300(10) 0.0275(10) 0.0289(10) 0.0090(8) 0.0032(8) 0.0004(8) 
O11 0.0304(11) 0.0337(11) 0.0365(11) 0.0130(9) 0.0129(9) 0.0104(9) 
O12 0.0308(11) 0.0369(12) 0.0266(10) 0.0046(9) 0.0057(8) 0.0078(9) 
O13 0.0382(11) 0.0265(10) 0.0182(9) 0.0029(8) 0.0070(8) 0.0028(9) 
O14 0.0348(11) 0.0311(11) 0.0182(9) 0.0035(8) 0.0062(8) 0.0076(9) 
O15 0.0414(12) 0.0292(11) 0.0329(11) 0.0015(9) 0.0155(10) -0.0053(9) 
O16 0.0553(15) 0.0434(14) 0.0401(13) -0.0085(11) 0.0291(12) -0.0148(12) 
O17 0.0283(11) 0.0370(12) 0.0322(11) 0.0038(9) 0.0077(9) 0.0058(9) 
O18 0.0381(13) 0.0524(15) 0.0488(15) -0.0085(12) -0.0102(11) 0.0188(12) 
O19 0.0458(12) 0.0264(10) 0.0206(9) 0.0052(8) 0.0094(9) 0.0174(9) 
O20 0.0407(11) 0.0247(10) 0.0173(9) 0.0039(8) 0.0069(8) 0.0082(9) 
O21 0.0313(10) 0.0224(9) 0.0183(9) 0.0051(7) 0.0055(8) 0.0083(8) 
O22 0.0407(11) 0.0271(10) 0.0175(9) 0.0052(8) 0.0077(8) 0.0145(9) 
O23 0.0340(11) 0.0238(10) 0.0177(9) 0.0038(7) 0.0062(8) 0.0094(8) 
O24 0.0419(12) 0.0259(10) 0.0184(9) 0.0054(8) 0.0084(8) 0.0146(9) 
O25 0.0445(12) 0.0328(11) 0.0268(10) 0.0132(9) 0.0119(9) 0.0166(10) 
O26 0.0412(12) 0.0250(10) 0.0214(9) 0.0082(8) 0.0028(8) 0.0047(9) 
O27 0.0260(10) 0.0304(10) 0.0234(10) 0.0075(8) 0.0067(8) 0.0031(8) 
O28 0.0298(10) 0.0243(10) 0.0293(10) 0.0046(8) 0.0112(8) 0.0009(8) 
O29 0.0281(10) 0.0252(10) 0.0355(11) 0.0039(9) -0.0015(9) 0.0014(8) 
O30 0.0249(10) 0.0291(10) 0.0270(10) 0.0079(8) 0.0032(8) -0.0003(8) 
O31 0.0320(11) 0.0227(10) 0.0263(10) 0.0024(8) 0.0068(8) 0.0068(8) 
O32 0.0375(11) 0.0259(10) 0.0287(10) 0.0053(8) 0.0124(9) 0.0128(9) 
O33 0.0279(10) 0.0282(10) 0.0273(10) 0.0027(8) -0.0028(8) 0.0062(8) 
O34 0.0212(10) 0.0291(11) 0.0386(11) 0.0028(9) 0.0028(8) 0.0076(8) 
O36 0.0234(10) 0.0377(11) 0.0247(10) -0.0003(8) 0.0089(8) -0.0020(8) 
O37 0.0272(10) 0.0254(10) 0.0305(10) 0.0009(8) 0.0080(8) -0.0013(8) 
O38 0.0319(11) 0.0295(10) 0.0186(9) 0.0047(8) 0.0053(8) 0.0091(8) 
O39 0.0311(10) 0.0271(10) 0.0186(9) 0.0045(8) 0.0068(8) 0.0075(8) 
O40 0.0264(10) 0.0266(10) 0.0287(10) 0.0096(8) 0.0033(8) 0.0009(8) 
O41 0.0268(10) 0.0325(11) 0.0258(10) 0.0064(8) 0.0034(8) -0.0001(8) 
O42 0.0258(10) 0.0456(13) 0.0253(10) 0.0091(9) 0.0035(8) 0.0099(9) 
O43 0.0321(11) 0.0328(11) 0.0344(11) 0.0125(9) 0.0153(9) 0.0101(9) 
O44 0.0337(10) 0.0225(9) 0.0183(9) 0.0074(7) 0.0074(8) 0.0089(8) 
O45 0.0326(10) 0.0215(9) 0.0219(9) 0.0051(7) 0.0093(8) 0.0093(8) 
O46 0.0363(11) 0.0209(9) 0.0184(9) 0.0053(7) 0.0083(8) 0.0108(8) 
O47 0.0336(10) 0.0230(9) 0.0187(9) 0.0065(7) 0.0082(8) 0.0094(8) 
O48 0.0458(12) 0.0232(10) 0.0191(9) 0.0061(8) 0.0110(8) 0.0150(9) 
O49 0.0352(11) 0.0235(9) 0.0184(9) 0.0064(7) 0.0077(8) 0.0110(8) 
P1 0.0275(4) 0.0219(3) 0.0243(3) 0.0027(3) 0.0088(3) 0.0085(3) 
P2 0.0207(3) 0.0218(3) 0.0235(3) 0.0042(3) 0.0022(3) 0.0023(3) 
P3 0.0225(3) 0.0259(3) 0.0254(3) 0.0058(3) 0.0070(3) 0.0051(3) 
P4 0.0372(4) 0.0223(3) 0.0223(3) 0.0078(3) 0.0051(3) 0.0087(3) 
P5 0.0219(3) 0.0238(3) 0.0231(3) 0.0049(3) 0.0032(3) 0.0003(3) 
P6 0.0239(3) 0.0281(4) 0.0253(3) 0.0064(3) 0.0078(3) 0.0072(3) 
P7 0.0288(4) 0.0260(3) 0.0155(3) 0.0033(3) 0.0054(3) 0.0022(3) 
P8 0.0336(4) 0.0259(4) 0.0292(4) 0.0014(3) 0.0158(3) -0.0033(3) 
P9 0.0247(4) 0.0311(4) 0.0384(4) 0.0044(3) -0.0040(3) 0.0089(3) 
P10 0.0372(4) 0.0233(3) 0.0204(3) 0.0090(3) 0.0050(3) 0.0071(3) 
P11 0.0222(3) 0.0238(3) 0.0203(3) 0.0043(3) 0.0070(3) 0.0018(3) 
P12 0.0206(3) 0.0231(3) 0.0247(3) 0.0049(3) 0.0002(3) -0.0006(3) 
P13 0.0270(4) 0.0197(3) 0.0261(3) 0.0014(3) 0.0081(3) 0.0067(3) 
P14 0.0179(3) 0.0251(3) 0.0238(3) 0.0034(3) 0.0016(3) 0.0060(3) 
P15 0.0184(3) 0.0244(3) 0.0231(3) 0.0024(3) 0.0067(3) -0.0005(3) 
P16 0.0230(3) 0.0259(3) 0.0163(3) 0.0036(3) 0.0048(3) 0.0052(3) 
P17 0.0204(3) 0.0214(3) 0.0257(3) 0.0059(3) 0.0050(3) 0.0023(3) 
P18 0.0202(3) 0.0272(3) 0.0235(3) 0.0074(3) 0.0048(3) 0.0062(3) 
Zn1 0.02212(17) 0.02286(18) 0.02006(17) 0.00493(14) 0.00604(14) 0.00590(14) 
Zn2 0.02904(19) 0.02138(18) 0.01848(17) 0.00356(14) 0.00604(14) 0.00337(14) 
Zn3 0.02800(19) 0.02223(18) 0.01837(17) 0.00442(14) 0.00561(14) 0.00345(14) 
Zn4 0.02519(18) 0.02143(17) 0.01838(17) 0.00412(13) 0.00476(14) 0.00479(14) 
Zn5 0.02350(18) 0.02073(17) 0.01834(17) 0.00350(13) 0.00405(13) 0.00522(14) 
Zn6 0.02541(18) 0.02254(18) 0.01952(17) 0.00513(14) 0.00598(14) 0.00717(14) 
Zn7 0.02648(18) 0.02194(18) 0.01956(17) 0.00603(14) 0.00637(14) 0.00582(14) 
Zn8 0.02506(18) 0.02059(17) 0.01788(17) 0.00447(13) 0.00387(14) 0.00290(14) 
Zn9 0.02361(18) 0.02123(17) 0.01949(17) 0.00441(13) 0.00577(14) 0.00392(14) 
Zn10 0.01973(17) 0.02057(17) 0.01904(16) 0.00422(13) 0.00513(13) 0.00431(13) 
Zn11 0.01981(17) 0.01901(17) 0.01912(16) 0.00444(13) 0.00460(13) 0.00470(13) 
Zn12 0.02130(17) 0.02021(17) 0.01852(16) 0.00474(13) 0.00492(13) 0.00521(13) 
O325 0.174(4) 0.072(2) 0.073(2) 0.0227(18) 0.059(3) 0.028(2) 
C329 0.188(6) 0.065(3) 0.102(4) 0.025(3) 0.080(4) 0.033(4) 
C328 0.140(5) 0.099(4) 0.173(6) 0.065(4) 0.060(5) 0.032(4) 
C327 0.142(5) 0.135(5) 0.145(5) 0.071(4) 0.084(4) 0.061(4) 
C326 0.131(5) 0.083(3) 0.079(3) 0.013(3) 0.047(3) 0.034(3) 
O322 0.261(6) 0.099(3) 0.116(4) 0.033(3) 0.077(4) 0.042(4) 
C323 0.245(7) 0.074(4) 0.114(4) 0.019(3) 0.077(5) 0.026(4) 
C324 0.203(6) 0.080(4) 0.084(4) 0.030(3) 0.024(4) 0.031(4) 
C320 0.157(5) 0.069(3) 0.094(4) 0.009(3) 0.009(4) 0.010(4) 
O305 0.103(3) 0.077(2) 0.114(3) 0.016(2) -0.014(2) 0.016(2) 
C309 0.088(4) 0.080(4) 0.155(5) -0.025(4) -0.021(4) 0.013(3) 
C308 0.078(4) 0.099(4) 0.164(6) -0.002(4) -0.030(4) 0.013(3) 
C307 0.074(3) 0.073(3) 0.180(6) -0.017(4) 0.022(4) 0.002(3) 
C306 0.106(4) 0.074(3) 0.116(4) 0.004(3) -0.007(4) 0.017(3) 
O300 0.072(2) 0.108(3) 0.138(4) 0.039(3) -0.011(2) -0.007(2) 
C304 0.065(3) 0.099(4) 0.108(4) 0.016(3) 0.002(3) 0.001(3) 
C303 0.069(3) 0.100(4) 0.106(4) 0.007(3) 0.013(3) 0.012(3) 
C302 0.087(3) 0.117(4) 0.080(3) 0.020(3) 0.006(3) 0.022(3) 
C301 0.098(4) 0.095(4) 0.080(3) 0.024(3) 0.011(3) -0.001(3) 
O330 0.104(4) 0.141(5) 0.281(7) -0.014(5) 0.062(4) -0.001(3) 
O310 0.154(5) 0.204(6) 0.141(5) 0.057(4) 0.061(4) 0.072(4) 
O339 0.298(7) 0.155(5) 0.139(5) 0.053(4) -0.054(5) 0.001(5) 
C338 0.223(7) 0.122(5) 0.124(5) 0.064(4) -0.010(5) 0.008(5) 
C337 0.170(6) 0.110(5) 0.149(6) 0.066(4) -0.001(5) 0.029(5) 
C312 0.176(6) 0.207(8) 0.132(6) 0.041(6) 0.029(6) 0.039(7) 
C332 0.085(4) 0.110(5) 0.284(8) -0.050(6) 0.040(5) -0.002(4) 
C321 0.237(7) 0.075(4) 0.110(4) 0.034(3) 0.029(5) 0.019(4) 
C333 0.114(5) 0.139(6) 0.267(8) -0.096(6) 0.068(5) -0.017(4) 
C334 0.101(4) 0.177(6) 0.251(8) -0.075(6) 0.107(5) -0.034(4) 
C331 0.082(4) 0.119(5) 0.302(8) -0.010(6) 0.043(5) -0.004(4) 
C336 0.223(7) 0.108(5) 0.160(6) 0.062(5) -0.016(5) 0.040(5) 
C335 0.267(8) 0.127(5) 0.130(6) 0.064(5) -0.009(5) -0.016(6) 
C311 0.149(6) 0.235(8) 0.130(6) 0.039(6) 0.051(5) 0.068(6) 
C313 0.204(7) 0.179(7) 0.138(6) 0.044(5) 0.017(6) 0.026(7) 
C314 0.235(8) 0.190(7) 0.165(7) 0.027(6) 0.060(7) 0.071(7) 
O355 0.49(2) 0.137(9) 0.177(12) 0.043(8) 0.165(15) 0.007(13) 
O315 0.081(5) 0.116(5) 0.130(7) 0.034(5) 0.066(4) 0.022(4) 
C356 0.49(2) 0.138(10) 0.178(12) 0.037(9) 0.167(15) 0.008(13) 
C316 0.102(5) 0.121(6) 0.136(7) 0.019(6) 0.062(5) 0.007(5) 
C357 0.49(2) 0.140(10) 0.185(12) 0.042(9) 0.154(15) 0.010(13) 
C317 0.081(6) 0.121(7) 0.151(8) 0.017(6) 0.047(5) 0.005(5) 
C358 0.50(2) 0.141(10) 0.188(12) 0.047(9) 0.153(15) 0.008(13) 
C318 0.081(5) 0.116(6) 0.153(8) 0.028(6) 0.040(5) 0.011(5) 
C359 0.49(2) 0.130(10) 0.179(12) 0.051(8) 0.171(15) 0.005(13) 
C319 0.079(5) 0.105(6) 0.130(7) 0.055(5) 0.040(5) 0.009(4) 

_refine_ls_extinction_method 
    'None'
_oxford_refine_ls_scale 1.1410(15) 
loop_
 _geom_bond_atom_site_label_1
 _geom_bond_site_symmetry_1
 _geom_bond_atom_site_label_2
 _geom_bond_site_symmetry_2
 _geom_bond_distance
 _geom_bond_publ_flag
C1 . C2 . 1.382(5)    yes
C1 . C6 . 1.381(5)    yes
C1 . P1 . 1.797(3)    yes
C2 . C3 . 1.392(5)    yes
C2 . H21 . 0.938    no
C3 . C4 . 1.360(7)    yes
C3 . H31 . 0.939    no
C4 . C5 . 1.372(7)    yes
C4 . H41 . 0.924    no
C5 . C6 . 1.390(6)    yes
C5 . H51 . 0.939    no
C6 . H61 . 0.931    no
C7 . C8 . 1.383(5)    yes
C7 . C12 . 1.395(4)    yes
C7 . P1 . 1.806(3)    yes
C8 . C9 . 1.387(5)    yes
C8 . H81 . 0.935    no
C9 . C10 . 1.383(6)    yes
C9 . H91 . 0.918    no
C10 . C11 . 1.372(6)    yes
C10 . H101 . 0.917    no
C11 . C12 . 1.376(5)    yes
C11 . H111 . 0.929    no
C12 . H121 . 0.929    no
C13 . C14 . 1.384(5)    yes
C13 . C18 . 1.383(4)    yes
C13 . P2 . 1.803(3)    yes
C14 . C15 . 1.379(5)    yes
C14 . H141 . 0.934    no
C15 . C16 . 1.366(6)    yes
C15 . H151 . 0.940    no
C16 . C17 . 1.372(6)    yes
C16 . H161 . 0.933    no
C17 . C18 . 1.385(5)    yes
C17 . H171 . 0.930    no
C18 . H181 . 0.940    no
C19 . C20 . 1.381(5)    yes
C19 . C24 . 1.389(5)    yes
C19 . P2 . 1.807(3)    yes
C20 . C21 . 1.391(5)    yes
C20 . H201 . 0.921    no
C21 . C22 . 1.370(7)    yes
C21 . H211 . 0.937    no
C22 . C23 . 1.374(7)    yes
C22 . H221 . 0.934    no
C23 . C24 . 1.399(5)    yes
C23 . H231 . 0.931    no
C24 . H241 . 0.926    no
C25 . C26 . 1.385(5)    yes
C25 . C30 . 1.387(5)    yes
C25 . P3 . 1.799(3)    yes
C26 . C27 . 1.398(5)    yes
C26 . H261 . 0.942    no
C27 . C28 . 1.373(7)    yes
C27 . H271 . 0.935    no
C28 . C29 . 1.361(7)    yes
C28 . H281 . 0.930    no
C29 . C30 . 1.390(5)    yes
C29 . H291 . 0.924    no
C30 . H301 . 0.942    no
C31 . C32 . 1.384(5)    yes
C31 . C36 . 1.391(4)    yes
C31 . P3 . 1.802(3)    yes
C32 . C33 . 1.384(5)    yes
C32 . H321 . 0.943    no
C33 . C34 . 1.365(6)    yes
C33 . H331 . 0.935    no
C34 . C35 . 1.376(6)    yes
C34 . H341 . 0.952    no
C35 . C36 . 1.383(5)    yes
C35 . H351 . 0.923    no
C36 . H361 . 0.934    no
C37 . C38 . 1.388(5)    yes
C37 . C42 . 1.388(5)    yes
C37 . P4 . 1.799(3)    yes
C38 . C39 . 1.382(6)    yes
C38 . H381 . 0.929    no
C39 . C40 . 1.357(8)    yes
C39 . H391 . 0.935    no
C40 . C41 . 1.390(8)    yes
C40 . H401 . 0.918    no
C41 . C42 . 1.383(6)    yes
C41 . H411 . 0.938    no
C42 . H421 . 0.930    no
C43 . C44 . 1.383(5)    yes
C43 . C48 . 1.389(5)    yes
C43 . P4 . 1.805(3)    yes
C44 . C45 . 1.405(6)    yes
C44 . H441 . 0.937    no
C45 . C46 . 1.352(7)    yes
C45 . H451 . 0.947    no
C46 . C47 . 1.371(7)    yes
C46 . H461 . 0.927    no
C47 . C48 . 1.389(5)    yes
C47 . H471 . 0.933    no
C48 . H481 . 0.939    no
C49 . C50 . 1.390(5)    yes
C49 . C54 . 1.393(5)    yes
C49 . P5 . 1.804(3)    yes
C50 . C51 . 1.395(5)    yes
C50 . H501 . 0.942    no
C51 . C52 . 1.373(6)    yes
C51 . H511 . 0.935    no
C52 . C53 . 1.374(6)    yes
C52 . H521 . 0.937    no
C53 . C54 . 1.379(5)    yes
C53 . H531 . 0.942    no
C54 . H541 . 0.926    no
C55 . C56 . 1.388(4)    yes
C55 . C60 . 1.388(4)    yes
C55 . P5 . 1.804(3)    yes
C56 . C57 . 1.390(5)    yes
C56 . H561 . 0.918    no
C57 . C58 . 1.378(5)    yes
C57 . H571 . 0.939    no
C58 . C59 . 1.388(5)    yes
C58 . H581 . 0.943    no
C59 . C60 . 1.378(5)    yes
C59 . H591 . 0.911    no
C60 . H601 . 0.927    no
C61 . C62 . 1.381(5)    yes
C61 . C63 . 1.376(5)    yes
C61 . P6 . 1.801(3)    yes
C62 . C64 . 1.394(5)    yes
C62 . H621 . 0.939    no
C63 . C65 . 1.394(5)    yes
C63 . H631 . 0.937    no
C64 . C66 . 1.373(7)    yes
C64 . H641 . 0.928    no
C65 . C66 . 1.357(7)    yes
C65 . H651 . 0.925    no
C66 . H661 . 0.932    no
C67 . C68 . 1.385(5)    yes
C67 . C72 . 1.392(6)    yes
C67 . H671 . 0.924    no
C68 . C69 . 1.383(5)    yes
C68 . P6 . 1.807(3)    yes
C69 . C70 . 1.389(6)    yes
C69 . H691 . 0.941    no
C70 . C71 . 1.370(8)    yes
C70 . H701 . 0.934    no
C71 . C72 . 1.368(8)    yes
C71 . H711 . 0.934    no
C72 . H721 . 0.927    no
C73 . C74 . 1.388(5)    yes
C73 . C78 . 1.393(4)    yes
C73 . H731 . 0.933    no
C74 . C75 . 1.389(6)    yes
C74 . H741 . 0.912    no
C75 . C76 . 1.381(5)    yes
C75 . H751 . 0.947    no
C76 . C77 . 1.394(4)    yes
C76 . H761 . 0.931    no
C77 . C78 . 1.392(4)    yes
C77 . H771 . 0.941    no
C78 . P7 . 1.805(3)    yes
C79 . C80 . 1.383(5)    yes
C79 . C84 . 1.398(5)    yes
C79 . P7 . 1.806(3)    yes
C80 . C81 . 1.394(5)    yes
C80 . H801 . 0.947    no
C81 . C82 . 1.376(6)    yes
C81 . H811 . 0.929    no
C82 . C83 . 1.374(6)    yes
C82 . H821 . 0.927    no
C83 . C84 . 1.386(5)    yes
C83 . H831 . 0.918    no
C84 . H841 . 0.931    no
C85 . C86 . 1.386(5)    yes
C85 . C90 . 1.383(5)    yes
C85 . P8 . 1.798(3)    yes
C86 . C87 . 1.389(6)    yes
C86 . H861 . 0.927    no
C87 . C88 . 1.354(6)    yes
C87 . H871 . 0.923    no
C88 . C89 . 1.364(6)    yes
C88 . H881 . 0.928    no
C89 . C90 . 1.381(5)    yes
C89 . H891 . 0.927    no
C90 . H901 . 0.952    no
C91 . C92 . 1.394(6)    yes
C91 . C96 . 1.391(6)    yes
C91 . P8 . 1.797(4)    yes
C92 . C93 . 1.389(6)    yes
C92 . H921 . 0.937    no
C93 . C94 . 1.389(9)    yes
C93 . H931 . 0.937    no
C94 . C95 . 1.358(10)    yes
C94 . H941 . 0.927    no
C95 . C96 . 1.380(8)    yes
C95 . H951 . 0.950    no
C96 . H961 . 0.924    no
C97 . C98 . 1.350(5)    yes
C97 . C102 . 1.398(5)    yes
C97 . P9 . 1.839(4)    yes
C98 . C99 . 1.373(6)    yes
C98 . H981 . 0.959    no
C99 . C100 . 1.390(7)    yes
C99 . H991 . 0.932    no
C100 . C101 . 1.386(7)    yes
C100 . H1001 . 0.948    no
C101 . C102 . 1.385(6)    yes
C101 . H1011 . 0.981    no
C102 . H1021 . 0.969    no
C103 . C104 . 1.386(5)    yes
C103 . C108 . 1.383(5)    yes
C103 . P9 . 1.811(3)    yes
C104 . C105 . 1.387(5)    yes
C104 . H1041 . 0.952    no
C105 . C106 . 1.371(6)    yes
C105 . H1051 . 0.930    no
C106 . C107 . 1.367(7)    yes
C106 . H1061 . 0.917    no
C107 . C108 . 1.396(6)    yes
C107 . H1071 . 0.912    no
C108 . H1081 . 0.925    no
C109 . C110 . 1.386(5)    yes
C109 . C114 . 1.379(5)    yes
C109 . P10 . 1.800(3)    yes
C110 . C111 . 1.380(6)    yes
C110 . H1101 . 0.918    no
C111 . C112 . 1.360(7)    yes
C111 . H1111 . 0.926    no
C112 . C113 . 1.366(7)    yes
C112 . H1121 . 0.927    no
C113 . C114 . 1.392(6)    yes
C113 . H1131 . 0.931    no
C114 . H1141 . 0.951    no
C115 . C116 . 1.362(6)    yes
C115 . C120 . 1.404(6)    yes
C115 . H1151 . 0.922    no
C116 . C117 . 1.386(5)    yes
C116 . P10 . 1.793(3)    yes
C117 . C118 . 1.392(5)    yes
C117 . H1171 . 0.947    no
C118 . C119 . 1.337(7)    yes
C118 . H1181 . 0.942    no
C119 . C120 . 1.364(8)    yes
C119 . H1191 . 0.939    no
C120 . H1201 . 0.926    no
C121 . C122 . 1.394(6)    yes
C121 . C126 . 1.365(5)    yes
C121 . H1211 . 0.928    no
C122 . C123 . 1.370(7)    yes
C122 . H1221 . 0.935    no
C123 . C124 . 1.341(6)    yes
C123 . H1231 . 0.927    no
C124 . C125 . 1.391(5)    yes
C124 . H1241 . 0.920    no
C125 . C126 . 1.377(5)    yes
C125 . H1251 . 0.942    no
C126 . P11 . 1.798(3)    yes
C127 . C128 . 1.387(5)    yes
C127 . C132 . 1.383(4)    yes
C127 . P11 . 1.802(3)    yes
C128 . C129 . 1.388(5)    yes
C128 . H1281 . 0.932    no
C129 . C130 . 1.367(6)    yes
C129 . H1291 . 0.935    no
C130 . C131 . 1.370(6)    yes
C130 . H1301 . 0.940    no
C131 . C132 . 1.380(5)    yes
C131 . H1311 . 0.927    no
C132 . H1321 . 0.929    no
C133 . C134 . 1.394(5)    yes
C133 . C138 . 1.391(4)    yes
C133 . P12 . 1.806(3)    yes
C134 . C135 . 1.389(5)    yes
C134 . H1341 . 0.930    no
C135 . C136 . 1.381(6)    yes
C135 . H1351 . 0.937    no
C136 . C137 . 1.380(6)    yes
C136 . H1361 . 0.937    no
C137 . C138 . 1.390(5)    yes
C137 . H1371 . 0.927    no
C138 . H1381 . 0.930    no
C139 . C140 . 1.377(5)    yes
C139 . C144 . 1.378(5)    yes
C139 . P12 . 1.798(3)    yes
C140 . C141 . 1.386(5)    yes
C140 . H1401 . 0.925    no
C141 . C142 . 1.353(6)    yes
C141 . H1411 . 0.935    no
C142 . C143 . 1.372(7)    yes
C142 . H1421 . 0.939    no
C143 . C144 . 1.380(6)    yes
C143 . H1431 . 0.925    no
C144 . H1441 . 0.934    no
C145 . C146 . 1.380(5)    yes
C145 . C150 . 1.383(5)    yes
C145 . P13 . 1.800(3)    yes
C146 . C147 . 1.391(5)    yes
C146 . H1461 . 0.950    no
C147 . C148 . 1.349(7)    yes
C147 . H1471 . 0.944    no
C148 . C149 . 1.361(8)    yes
C148 . H1481 . 0.926    no
C149 . C150 . 1.393(6)    yes
C149 . H1491 . 0.942    no
C150 . H1501 . 0.941    no
C151 . C152 . 1.394(5)    yes
C151 . C156 . 1.385(5)    yes
C151 . P13 . 1.805(3)    yes
C152 . C153 . 1.398(5)    yes
C152 . H1521 . 0.947    no
C153 . C154 . 1.370(6)    yes
C153 . H1531 . 0.925    no
C154 . C155 . 1.369(6)    yes
C154 . H1541 . 0.932    no
C155 . C156 . 1.383(5)    yes
C155 . H1551 . 0.931    no
C156 . H1561 . 0.926    no
C157 . C158 . 1.387(4)    yes
C157 . C162 . 1.393(4)    yes
C157 . P14 . 1.799(3)    yes
C158 . C159 . 1.388(5)    yes
C158 . H1581 . 0.913    no
C159 . C160 . 1.367(5)    yes
C159 . H1591 . 0.927    no
C160 . C161 . 1.385(6)    yes
C160 . H1601 . 0.934    no
C161 . C162 . 1.388(5)    yes
C161 . H1611 . 0.928    no
C162 . H1621 . 0.924    no
C163 . C164 . 1.399(4)    yes
C163 . C168 . 1.393(4)    yes
C163 . P14 . 1.796(3)    yes
C164 . C165 . 1.383(5)    yes
C164 . H1641 . 0.940    no
C165 . C166 . 1.377(6)    yes
C165 . H1651 . 0.922    no
C166 . C167 . 1.369(6)    yes
C166 . H1661 . 0.917    no
C167 . C168 . 1.388(5)    yes
C167 . H1671 . 0.915    no
C168 . H1681 . 0.923    no
C169 . C170 . 1.384(4)    yes
C169 . C173 . 1.394(4)    yes
C169 . P15 . 1.798(3)    yes
C170 . C171 . 1.384(5)    yes
C170 . H1701 . 0.919    no
C171 . C172 . 1.377(5)    yes
C171 . H1711 . 0.935    no
C172 . C174 . 1.371(5)    yes
C172 . H1721 . 0.948    no
C173 . C174 . 1.394(5)    yes
C173 . H1731 . 0.939    no
C174 . H1741 . 0.941    no
C175 . C176 . 1.392(5)    yes
C175 . C180 . 1.398(5)    yes
C175 . P15 . 1.796(3)    yes
C176 . C177 . 1.399(6)    yes
C176 . H1761 . 0.935    no
C177 . C178 . 1.362(8)    yes
C177 . H1771 . 0.918    no
C178 . C179 . 1.365(8)    yes
C178 . H1781 . 0.930    no
C179 . C180 . 1.383(5)    yes
C179 . H1791 . 0.922    no
C180 . H1801 . 0.935    no
C181 . C182 . 1.392(5)    yes
C181 . C186 . 1.394(5)    yes
C181 . P16 . 1.804(3)    yes
C182 . C183 . 1.387(5)    yes
C182 . H1821 . 0.931    no
C183 . C184 . 1.368(6)    yes
C183 . H1831 . 0.912    no
C184 . C185 . 1.387(6)    yes
C184 . H1841 . 0.930    no
C185 . C186 . 1.382(5)    yes
C185 . H1851 . 0.924    no
C186 . H1861 . 0.917    no
C187 . C188 . 1.387(4)    yes
C187 . C192 . 1.388(4)    yes
C187 . P16 . 1.805(3)    yes
C188 . C189 . 1.388(5)    yes
C188 . H1881 . 0.922    no
C189 . C190 . 1.368(5)    yes
C189 . H1891 . 0.929    no
C190 . C191 . 1.359(6)    yes
C190 . H1901 . 0.937    no
C191 . C192 . 1.396(5)    yes
C191 . H1911 . 0.921    no
C192 . H1921 . 0.937    no
C193 . C194 . 1.398(5)    yes
C193 . C198 . 1.383(5)    yes
C193 . P18 . 1.802(3)    yes
C194 . C195 . 1.380(6)    yes
C194 . H1941 . 0.942    no
C195 . C196 . 1.364(9)    yes
C195 . H1951 . 0.928    no
C196 . C197 . 1.384(9)    yes
C196 . H1961 . 0.930    no
C197 . C198 . 1.401(6)    yes
C197 . H1971 . 0.916    no
C198 . H1981 . 0.918    no
C199 . C200 . 1.359(5)    yes
C199 . C204 . 1.372(5)    yes
C199 . P18 . 1.802(3)    yes
C200 . C201 . 1.399(5)    yes
C200 . H2001 . 0.939    no
C201 . C202 . 1.339(6)    yes
C201 . H2011 . 0.926    no
C202 . C203 . 1.365(6)    yes
C202 . H2021 . 0.937    no
C203 . C204 . 1.394(5)    yes
C203 . H2031 . 0.954    no
C204 . H2041 . 0.934    no
C205 . C206 . 1.390(5)    yes
C205 . C210 . 1.382(5)    yes
C205 . P17 . 1.801(3)    yes
C206 . C207 . 1.386(6)    yes
C206 . H2061 . 0.926    no
C207 . C208 . 1.366(9)    yes
C207 . H2071 . 0.933    no
C208 . C209 . 1.374(9)    yes
C208 . H2081 . 0.923    no
C209 . C210 . 1.388(6)    yes
C209 . H2091 . 0.922    no
C210 . H2101 . 0.917    no
C211 . C212 . 1.391(4)    yes
C211 . C216 . 1.386(4)    yes
C211 . P17 . 1.804(3)    yes
C212 . C213 . 1.381(5)    yes
C212 . H2121 . 0.919    no
C213 . C214 . 1.378(6)    yes
C213 . H2131 . 0.922    no
C214 . C215 . 1.375(6)    yes
C214 . H2141 . 0.948    no
C215 . C216 . 1.379(5)    yes
C215 . H2151 . 0.913    no
C216 . H2161 . 0.926    no
B1 . O19 . 1.333(4)    yes
B1 . O22 . 1.379(4)    yes
B1 . O24 . 1.387(4)    yes
B1 . Zn1 . 2.853(3)    yes
B1 . Zn6 . 2.755(3)    yes
B2 . O21 . 1.336(4)    yes
B2 . O23 . 1.377(4)    yes
B2 . O24 . 1.384(4)    yes
B2 . Zn4 . 2.769(3)    yes
B2 . Zn5 . 2.857(3)    yes
B3 . O20 . 1.330(4)    yes
B3 . O22 . 1.383(4)    yes
B3 . O23 . 1.380(4)    yes
B3 . Zn2 . 2.722(3)    yes
B3 . Zn3 . 2.835(3)    yes
B4 . O44 . 1.341(4)    yes
B4 . O47 . 1.376(4)    yes
B4 . O49 . 1.385(4)    yes
B4 . Zn7 . 2.797(3)    yes
B4 . Zn8 . 2.834(3)    yes
B5 . O46 . 1.325(4)    yes
B5 . O48 . 1.384(4)    yes
B5 . O49 . 1.383(4)    yes
B5 . Zn11 . 2.756(3)    yes
B5 . Zn12 . 2.820(3)    yes
B6 . O45 . 1.332(4)    yes
B6 . O47 . 1.383(4)    yes
B6 . O48 . 1.378(4)    yes
B6 . Zn9 . 2.763(3)    yes
B6 . Zn10 . 2.842(3)    yes
O1 . P1 . 1.514(2)    yes
O1 . Zn1 . 1.9424(19)    yes
O2 . P1 . 1.516(2)    yes
O2 . Zn6 . 1.9414(19)    yes
O3 . P2 . 1.510(2)    yes
O3 . Zn6 . 1.927(2)    yes
O4 . P2 . 1.508(2)    yes
O4 . Zn5 . 1.935(2)    yes
O5 . P3 . 1.507(2)    yes
O5 . Zn6 . 1.922(2)    yes
O6 . P3 . 1.514(2)    yes
O6 . Zn5 . 1.942(2)    yes
O7 . P4 . 1.519(2)    yes
O7 . Zn5 . 1.954(2)    yes
O8 . P4 . 1.507(2)    yes
O8 . Zn4 . 1.935(2)    yes
O9 . P5 . 1.506(2)    yes
O9 . Zn4 . 1.933(2)    yes
O10 . P5 . 1.513(2)    yes
O10 . Zn3 . 1.933(2)    yes
O11 . P6 . 1.507(2)    yes
O11 . Zn4 . 1.932(2)    yes
O12 . P6 . 1.509(2)    yes
O12 . Zn3 . 1.950(2)    yes
O13 . P7 . 1.514(2)    yes
O13 . Zn3 . 1.9680(19)    yes
O14 . P7 . 1.511(2)    yes
O14 . Zn2 . 1.9521(19)    yes
O15 . P8 . 1.507(2)    yes
O15 . Zn2 . 1.913(2)    yes
O16 . P8 . 1.505(2)    yes
O16 . Zn1 . 1.921(2)    yes
O17 . P9 . 1.503(2)    yes
O17 . Zn2 . 1.935(2)    yes
O18 . P9 . 1.493(3)    yes
O18 . Zn1 . 1.927(2)    yes
O19 . Zn1 . 1.9614(19)    yes
O19 . Zn6 . 1.9693(19)    yes
O20 . Zn2 . 1.9658(19)    yes
O20 . Zn3 . 1.9574(19)    yes
O21 . Zn4 . 1.9789(18)    yes
O21 . Zn5 . 1.9720(18)    yes
O22 . Zn2 . 2.7485(19)    yes
O25 . P10 . 1.513(2)    yes
O25 . Zn7 . 1.950(2)    yes
O26 . P10 . 1.516(2)    yes
O26 . Zn8 . 1.9548(19)    yes
O27 . P11 . 1.516(2)    yes
O27 . Zn8 . 1.946(2)    yes
O28 . P11 . 1.508(2)    yes
O28 . Zn9 . 1.9253(19)    yes
O29 . P12 . 1.510(2)    yes
O29 . Zn8 . 1.918(2)    yes
O30 . P12 . 1.511(2)    yes
O30 . Zn9 . 1.932(2)    yes
O31 . P13 . 1.515(2)    yes
O31 . Zn9 . 1.9437(19)    yes
O32 . P13 . 1.514(2)    yes
O32 . Zn10 . 1.9440(19)    yes
O33 . P14 . 1.504(2)    yes
O33 . Zn10 . 1.928(2)    yes
O34 . P14 . 1.512(2)    yes
O34 . Zn11 . 1.9250(19)    yes
O36 . P15 . 1.510(2)    yes
O36 . Zn10 . 1.9384(19)    yes
O37 . P15 . 1.507(2)    yes
O37 . Zn11 . 1.927(2)    yes
O38 . P16 . 1.513(2)    yes
O38 . Zn11 . 1.9492(19)    yes
O39 . P16 . 1.516(2)    yes
O39 . Zn12 . 1.9555(18)    yes
O40 . P17 . 1.510(2)    yes
O40 . Zn12 . 1.935(2)    yes
O41 . P17 . 1.510(2)    yes
O41 . Zn7 . 1.939(2)    yes
O42 . P18 . 1.509(2)    yes
O42 . Zn12 . 1.939(2)    yes
O43 . P18 . 1.506(2)    yes
O43 . Zn7 . 1.917(2)    yes
O44 . Zn7 . 1.9770(19)    yes
O44 . Zn8 . 1.9730(18)    yes
O45 . Zn9 . 1.9643(19)    yes
O45 . Zn10 . 1.9619(19)    yes
O46 . Zn11 . 1.9788(18)    yes
O46 . Zn12 . 1.9621(18)    yes
P1 . Zn1 . 3.1637(8)    yes
P1 . Zn6 . 3.1433(8)    yes
P2 . Zn5 . 3.2228(8)    yes
P2 . Zn6 . 3.1787(8)    yes
P3 . Zn5 . 3.2050(8)    yes
P4 . Zn4 . 3.1781(8)    yes
P5 . Zn3 . 3.1608(8)    yes
P6 . Zn4 . 3.1925(8)    yes
P7 . Zn2 . 3.1307(8)    yes
P7 . Zn3 . 3.1293(8)    yes
P8 . Zn1 . 3.2015(8)    yes
P9 . Zn2 . 3.1016(9)    yes
P10 . Zn7 . 3.0990(8)    yes
P11 . Zn8 . 3.1901(8)    yes
P12 . Zn9 . 3.1255(8)    yes
P13 . Zn9 . 3.1198(8)    yes
P13 . Zn10 . 3.1770(7)    yes
P14 . Zn11 . 3.1562(7)    yes
P15 . Zn10 . 3.1445(7)    yes
P16 . Zn11 . 3.1353(7)    yes
P16 . Zn12 . 3.1347(7)    yes
P17 . Zn7 . 3.2060(8)    yes
P17 . Zn12 . 3.2067(8)    yes
P18 . Zn7 . 3.2227(8)    yes
P18 . Zn12 . 3.2405(7)    yes
Zn7 . Zn8 . 3.5823(5)    yes
O325 . C329 . 1.398(4)    yes
O325 . C326 . 1.390(4)    yes
C329 . C328 . 1.433(4)    yes
C329 . H3291 . 0.984    no
C329 . H3292 . 0.973    no
C328 . C327 . 1.466(4)    yes
C328 . H3282 . 0.969    no
C328 . H3281 . 0.958    no
C327 . C326 . 1.450(4)    yes
C327 . H3272 . 0.985    no
C327 . H3271 . 0.994    no
C326 . H3261 . 0.987    no
C326 . H3262 . 0.971    no
O322 . C323 . 1.379(4)    yes
O322 . C321 . 1.408(4)    yes
C323 . C324 . 1.442(4)    yes
C323 . H3231 . 0.973    no
C323 . H3232 . 0.985    no
C324 . C320 . 1.441(4)    yes
C324 . H3241 . 0.964    no
C324 . H3242 . 0.971    no
C320 . C321 . 1.469(4)    yes
C320 . H3202 . 0.965    no
C320 . H3201 . 0.970    no
O305 . C309 . 1.429(4)    yes
O305 . C306 . 1.414(4)    yes
C309 . C308 . 1.463(4)    yes
C309 . H3092 . 0.984    no
C309 . H3091 . 0.980    no
C308 . C307 . 1.410(4)    yes
C308 . H3081 . 0.967    no
C308 . H3082 . 0.976    no
C307 . C306 . 1.442(4)    yes
C307 . H3072 . 0.981    no
C307 . H3071 . 0.979    no
C306 . H3061 . 1.005    no
C306 . H3062 . 1.014    no
O300 . C304 . 1.429(4)    yes
O300 . C301 . 1.440(4)    yes
C304 . C303 . 1.452(4)    yes
C304 . H3042 . 0.995    no
C304 . H3041 . 0.986    no
C303 . C302 . 1.427(4)    yes
C303 . H3031 . 0.988    no
C303 . H3032 . 0.998    no
C302 . C301 . 1.472(4)    yes
C302 . H3022 . 0.965    no
C302 . H3021 . 0.965    no
C301 . H3011 . 0.965    no
C301 . H3012 . 0.972    no
O330 . C334 . 1.374(4)    yes
O330 . C331 . 1.383(4)    yes
O310 . C311 . 1.380(4)    yes
O310 . C314 . 1.410(5)    yes
O339 . C338 . 1.410(3)    yes
O339 . C335 . 1.422(4)    yes
C338 . C337 . 1.429(3)    yes
C338 . H3381 . 0.987    no
C338 . H3382 . 0.981    no
C337 . C336 . 1.465(4)    yes
C337 . H3371 . 0.979    no
C337 . H3372 . 0.990    no
C312 . C311 . 1.444(4)    yes
C312 . C313 . 1.441(5)    yes
C312 . H3122 . 0.991    no
C312 . H3121 . 0.989    no
C332 . C333 . 1.430(4)    yes
C332 . C331 . 1.449(4)    yes
C332 . H3322 . 0.967    no
C332 . H3321 . 0.959    no
C321 . H3211 . 0.978    no
C321 . H3212 . 0.975    no
C333 . C334 . 1.469(4)    yes
C333 . H3331 . 0.948    no
C333 . H3332 . 0.972    no
C334 . H3342 . 0.960    no
C334 . H3341 . 0.964    no
C331 . H3311 . 0.996    no
C331 . H3312 . 0.989    no
C336 . C335 . 1.474(3)    yes
C336 . H3362 . 0.975    no
C336 . H3361 . 0.980    no
C335 . H3351 . 0.960    no
C335 . H3352 . 0.964    no
C311 . H3112 . 0.986    no
C311 . H3111 . 0.997    no
C313 . C314 . 1.471(4)    yes
C313 . H3132 . 0.970    no
C313 . H3131 . 0.964    no
C314 . H3141 . 0.961    no
C314 . H3142 . 0.974    no
O355 . C356 . 1.389(5)    yes
O355 . C359 . 1.391(5)    yes
O315 . C316 . 1.381(4)    yes
O315 . C319 . 1.398(5)    yes
C356 . C357 . 1.463(5)    yes
C356 . H3561 . 0.966    no
C356 . H3562 . 0.967    no
C316 . C317 . 1.432(5)    yes
C316 . H3162 . 0.970    no
C316 . H3161 . 0.971    no
C357 . C358 . 1.456(5)    yes
C357 . H3572 . 0.978    no
C357 . H3571 . 0.975    no
C317 . C318 . 1.456(5)    yes
C317 . H3171 . 0.988    no
C317 . H3172 . 0.987    no
C358 . C359 . 1.444(5)    yes
C358 . H3582 . 0.978    no
C358 . H3581 . 0.980    no
C318 . C319 . 1.454(5)    yes
C318 . H3181 . 0.980    no
C318 . H3182 . 0.972    no
C359 . H3592 . 0.965    no
C359 . H3591 . 0.962    no
C319 . H3191 . 0.960    no
C319 . H3192 . 0.953    no
loop_
 _geom_angle_atom_site_label_1
 _geom_angle_site_symmetry_1
 _geom_angle_atom_site_label_2
 _geom_angle_site_symmetry_2
 _geom_angle_atom_site_label_3
 _geom_angle_site_symmetry_3
 _geom_angle
 _geom_angle_publ_flag
C2 . C1 . C6 . 119.0(3)    yes
C2 . C1 . P1 . 120.9(3)    yes
C6 . C1 . P1 . 120.1(3)    yes
C1 . C2 . C3 . 120.0(4)    yes
C1 . C2 . H21 . 118.9    no
C3 . C2 . H21 . 121.2    no
C2 . C3 . C4 . 120.7(4)    yes
C2 . C3 . H31 . 120.1    no
C4 . C3 . H31 . 119.3    no
C3 . C4 . C5 . 119.9(4)    yes
C3 . C4 . H41 . 119.7    no
C5 . C4 . H41 . 120.4    no
C4 . C5 . C6 . 120.1(4)    yes
C4 . C5 . H51 . 120.1    no
C6 . C5 . H51 . 119.8    no
C5 . C6 . C1 . 120.4(4)    yes
C5 . C6 . H61 . 119.7    no
C1 . C6 . H61 . 119.9    no
C8 . C7 . C12 . 118.9(3)    yes
C8 . C7 . P1 . 121.7(2)    yes
C12 . C7 . P1 . 119.4(2)    yes
C7 . C8 . C9 . 119.7(3)    yes
C7 . C8 . H81 . 120.1    no
C9 . C8 . H81 . 120.1    no
C8 . C9 . C10 . 120.4(4)    yes
C8 . C9 . H91 . 119.4    no
C10 . C9 . H91 . 120.2    no
C9 . C10 . C11 . 120.3(3)    yes
C9 . C10 . H101 . 119.7    no
C11 . C10 . H101 . 119.9    no
C10 . C11 . C12 . 119.4(3)    yes
C10 . C11 . H111 . 119.8    no
C12 . C11 . H111 . 120.7    no
C7 . C12 . C11 . 121.2(3)    yes
C7 . C12 . H121 . 118.6    no
C11 . C12 . H121 . 120.2    no
C14 . C13 . C18 . 118.5(3)    yes
C14 . C13 . P2 . 120.6(2)    yes
C18 . C13 . P2 . 120.8(2)    yes
C13 . C14 . C15 . 120.4(4)    yes
C13 . C14 . H141 . 119.5    no
C15 . C14 . H141 . 120.1    no
C14 . C15 . C16 . 120.7(4)    yes
C14 . C15 . H151 . 119.5    no
C16 . C15 . H151 . 119.8    no
C15 . C16 . C17 . 119.8(3)    yes
C15 . C16 . H161 . 120.6    no
C17 . C16 . H161 . 119.6    no
C16 . C17 . C18 . 120.0(3)    yes
C16 . C17 . H171 . 120.6    no
C18 . C17 . H171 . 119.4    no
C17 . C18 . C13 . 120.7(3)    yes
C17 . C18 . H181 . 120.0    no
C13 . C18 . H181 . 119.4    no
C20 . C19 . C24 . 118.9(3)    yes
C20 . C19 . P2 . 120.6(3)    yes
C24 . C19 . P2 . 120.5(2)    yes
C19 . C20 . C21 . 120.7(4)    yes
C19 . C20 . H201 . 119.7    no
C21 . C20 . H201 . 119.6    no
C20 . C21 . C22 . 120.0(4)    yes
C20 . C21 . H211 . 119.6    no
C22 . C21 . H211 . 120.4    no
C21 . C22 . C23 . 120.4(4)    yes
C21 . C22 . H221 . 119.5    no
C23 . C22 . H221 . 120.1    no
C22 . C23 . C24 . 119.8(4)    yes
C22 . C23 . H231 . 119.6    no
C24 . C23 . H231 . 120.6    no
C23 . C24 . C19 . 120.2(4)    yes
C23 . C24 . H241 . 119.4    no
C19 . C24 . H241 . 120.4    no
C26 . C25 . C30 . 119.6(3)    yes
C26 . C25 . P3 . 119.1(2)    yes
C30 . C25 . P3 . 120.8(3)    yes
C25 . C26 . C27 . 119.5(4)    yes
C25 . C26 . H261 . 119.3    no
C27 . C26 . H261 . 121.2    no
C26 . C27 . C28 . 120.2(4)    yes
C26 . C27 . H271 . 120.2    no
C28 . C27 . H271 . 119.6    no
C27 . C28 . C29 . 120.3(4)    yes
C27 . C28 . H281 . 120.1    no
C29 . C28 . H281 . 119.6    no
C28 . C29 . C30 . 120.5(4)    yes
C28 . C29 . H291 . 119.4    no
C30 . C29 . H291 . 120.2    no
C29 . C30 . C25 . 119.9(4)    yes
C29 . C30 . H301 . 120.8    no
C25 . C30 . H301 . 119.3    no
C32 . C31 . C36 . 118.9(3)    yes
C32 . C31 . P3 . 119.2(2)    yes
C36 . C31 . P3 . 121.8(2)    yes
C31 . C32 . C33 . 120.4(3)    yes
C31 . C32 . H321 . 119.2    no
C33 . C32 . H321 . 120.4    no
C32 . C33 . C34 . 120.3(4)    yes
C32 . C33 . H331 . 119.5    no
C34 . C33 . H331 . 120.2    no
C33 . C34 . C35 . 120.2(3)    yes
C33 . C34 . H341 . 120.7    no
C35 . C34 . H341 . 119.1    no
C34 . C35 . C36 . 120.1(3)    yes
C34 . C35 . H351 . 120.4    no
C36 . C35 . H351 . 119.5    no
C31 . C36 . C35 . 120.2(3)    yes
C31 . C36 . H361 . 119.5    no
C35 . C36 . H361 . 120.3    no
C38 . C37 . C42 . 119.0(4)    yes
C38 . C37 . P4 . 119.7(3)    yes
C42 . C37 . P4 . 121.2(3)    yes
C37 . C38 . C39 . 121.0(4)    yes
C37 . C38 . H381 . 118.7    no
C39 . C38 . H381 . 120.3    no
C38 . C39 . C40 . 119.5(5)    yes
C38 . C39 . H391 . 120.5    no
C40 . C39 . H391 . 120.0    no
C39 . C40 . C41 . 120.8(4)    yes
C39 . C40 . H401 . 118.7    no
C41 . C40 . H401 . 120.6    no
C40 . C41 . C42 . 119.8(4)    yes
C40 . C41 . H411 . 120.8    no
C42 . C41 . H411 . 119.4    no
C37 . C42 . C41 . 119.8(4)    yes
C37 . C42 . H421 . 120.0    no
C41 . C42 . H421 . 120.2    no
C44 . C43 . C48 . 119.1(3)    yes
C44 . C43 . P4 . 122.1(3)    yes
C48 . C43 . P4 . 118.7(3)    yes
C43 . C44 . C45 . 119.7(4)    yes
C43 . C44 . H441 . 119.5    no
C45 . C44 . H441 . 120.8    no
C44 . C45 . C46 . 120.4(4)    yes
C44 . C45 . H451 . 119.3    no
C46 . C45 . H451 . 120.3    no
C45 . C46 . C47 . 120.4(4)    yes
C45 . C46 . H461 . 119.9    no
C47 . C46 . H461 . 119.7    no
C46 . C47 . C48 . 120.2(4)    yes
C46 . C47 . H471 . 119.7    no
C48 . C47 . H471 . 120.1    no
C47 . C48 . C43 . 120.1(4)    yes
C47 . C48 . H481 . 120.1    no
C43 . C48 . H481 . 119.8    no
C50 . C49 . C54 . 119.4(3)    yes
C50 . C49 . P5 . 121.7(3)    yes
C54 . C49 . P5 . 118.9(2)    yes
C49 . C50 . C51 . 119.3(4)    yes
C49 . C50 . H501 . 120.4    no
C51 . C50 . H501 . 120.3    no
C50 . C51 . C52 . 120.2(4)    yes
C50 . C51 . H511 . 119.7    no
C52 . C51 . H511 . 120.1    no
C51 . C52 . C53 . 120.9(3)    yes
C51 . C52 . H521 . 118.6    no
C53 . C52 . H521 . 120.5    no
C52 . C53 . C54 . 119.4(4)    yes
C52 . C53 . H531 . 121.1    no
C54 . C53 . H531 . 119.5    no
C49 . C54 . C53 . 120.8(3)    yes
C49 . C54 . H541 . 120.1    no
C53 . C54 . H541 . 119.1    no
C56 . C55 . C60 . 119.1(3)    yes
C56 . C55 . P5 . 121.6(2)    yes
C60 . C55 . P5 . 119.3(2)    yes
C55 . C56 . C57 . 120.5(3)    yes
C55 . C56 . H561 . 119.0    no
C57 . C56 . H561 . 120.5    no
C56 . C57 . C58 . 120.0(3)    yes
C56 . C57 . H571 . 120.2    no
C58 . C57 . H571 . 119.8    no
C57 . C58 . C59 . 119.6(3)    yes
C57 . C58 . H581 . 119.4    no
C59 . C58 . H581 . 121.1    no
C58 . C59 . C60 . 120.5(3)    yes
C58 . C59 . H591 . 119.6    no
C60 . C59 . H591 . 119.9    no
C55 . C60 . C59 . 120.3(3)    yes
C55 . C60 . H601 . 119.2    no
C59 . C60 . H601 . 120.5    no
C62 . C61 . C63 . 118.6(3)    yes
C62 . C61 . P6 . 119.9(3)    yes
C63 . C61 . P6 . 121.5(3)    yes
C61 . C62 . C64 . 120.8(4)    yes
C61 . C62 . H621 . 118.4    no
C64 . C62 . H621 . 120.8    no
C61 . C63 . C65 . 120.3(4)    yes
C61 . C63 . H631 . 119.2    no
C65 . C63 . H631 . 120.5    no
C62 . C64 . C66 . 119.7(4)    yes
C62 . C64 . H641 . 119.3    no
C66 . C64 . H641 . 121.0    no
C63 . C65 . C66 . 120.7(4)    yes
C63 . C65 . H651 . 119.9    no
C66 . C65 . H651 . 119.4    no
C64 . C66 . C65 . 119.9(4)    yes
C64 . C66 . H661 . 119.1    no
C65 . C66 . H661 . 121.0    no
C68 . C67 . C72 . 120.0(4)    yes
C68 . C67 . H671 . 119.7    no
C72 . C67 . H671 . 120.3    no
C67 . C68 . C69 . 119.2(3)    yes
C67 . C68 . P6 . 119.9(3)    yes
C69 . C68 . P6 . 120.8(3)    yes
C68 . C69 . C70 . 120.2(4)    yes
C68 . C69 . H691 . 119.3    no
C70 . C69 . H691 . 120.5    no
C69 . C70 . C71 . 120.1(5)    yes
C69 . C70 . H701 . 119.4    no
C71 . C70 . H701 . 120.5    no
C70 . C71 . C72 . 120.2(4)    yes
C70 . C71 . H711 . 119.3    no
C72 . C71 . H711 . 120.5    no
C67 . C72 . C71 . 120.2(5)    yes
C67 . C72 . H721 . 119.5    no
C71 . C72 . H721 . 120.3    no
C74 . C73 . C78 . 120.2(3)    yes
C74 . C73 . H731 . 119.7    no
C78 . C73 . H731 . 120.1    no
C73 . C74 . C75 . 120.1(3)    yes
C73 . C74 . H741 . 118.8    no
C75 . C74 . H741 . 121.1    no
C74 . C75 . C76 . 120.3(3)    yes
C74 . C75 . H751 . 119.6    no
C76 . C75 . H751 . 120.1    no
C75 . C76 . C77 . 119.5(3)    yes
C75 . C76 . H761 . 119.5    no
C77 . C76 . H761 . 121.0    no
C76 . C77 . C78 . 120.7(3)    yes
C76 . C77 . H771 . 119.9    no
C78 . C77 . H771 . 119.4    no
C73 . C78 . C77 . 119.1(3)    yes
C73 . C78 . P7 . 121.9(2)    yes
C77 . C78 . P7 . 118.9(2)    yes
C80 . C79 . C84 . 119.0(3)    yes
C80 . C79 . P7 . 120.7(2)    yes
C84 . C79 . P7 . 120.4(2)    yes
C79 . C80 . C81 . 120.0(3)    yes
C79 . C80 . H801 . 120.8    no
C81 . C80 . H801 . 119.3    no
C80 . C81 . C82 . 120.6(4)    yes
C80 . C81 . H811 . 119.9    no
C82 . C81 . H811 . 119.5    no
C81 . C82 . C83 . 119.8(3)    yes
C81 . C82 . H821 . 121.0    no
C83 . C82 . H821 . 119.2    no
C82 . C83 . C84 . 120.3(4)    yes
C82 . C83 . H831 . 119.6    no
C84 . C83 . H831 . 120.1    no
C79 . C84 . C83 . 120.3(3)    yes
C79 . C84 . H841 . 119.1    no
C83 . C84 . H841 . 120.5    no
C86 . C85 . C90 . 118.5(3)    yes
C86 . C85 . P8 . 121.1(3)    yes
C90 . C85 . P8 . 120.4(2)    yes
C85 . C86 . C87 . 119.8(4)    yes
C85 . C86 . H861 . 120.1    no
C87 . C86 . H861 . 120.1    no
C86 . C87 . C88 . 120.7(4)    yes
C86 . C87 . H871 . 120.7    no
C88 . C87 . H871 . 118.6    no
C87 . C88 . C89 . 120.2(4)    yes
C87 . C88 . H881 . 119.6    no
C89 . C88 . H881 . 120.2    no
C88 . C89 . C90 . 120.0(4)    yes
C88 . C89 . H891 . 121.3    no
C90 . C89 . H891 . 118.7    no
C85 . C90 . C89 . 120.7(3)    yes
C85 . C90 . H901 . 119.6    no
C89 . C90 . H901 . 119.6    no
C92 . C91 . C96 . 119.4(4)    yes
C92 . C91 . P8 . 120.6(3)    yes
C96 . C91 . P8 . 119.7(3)    yes
C91 . C92 . C93 . 120.0(5)    yes
C91 . C92 . H921 . 119.6    no
C93 . C92 . H921 . 120.4    no
C92 . C93 . C94 . 119.2(6)    yes
C92 . C93 . H931 . 119.8    no
C94 . C93 . H931 . 121.0    no
C93 . C94 . C95 . 121.0(5)    yes
C93 . C94 . H941 . 119.3    no
C95 . C94 . H941 . 119.7    no
C94 . C95 . C96 . 120.5(6)    yes
C94 . C95 . H951 . 118.6    no
C96 . C95 . H951 . 120.9    no
C91 . C96 . C95 . 120.0(6)    yes
C91 . C96 . H961 . 120.1    no
C95 . C96 . H961 . 119.9    no
C98 . C97 . C102 . 120.1(4)    yes
C98 . C97 . P9 . 120.8(3)    yes
C102 . C97 . P9 . 119.0(3)    yes
C97 . C98 . C99 . 121.2(4)    yes
C97 . C98 . H981 . 119.2    no
C99 . C98 . H981 . 119.6    no
C98 . C99 . C100 . 119.7(4)    yes
C98 . C99 . H991 . 119.1    no
C100 . C99 . H991 . 121.3    no
C99 . C100 . C101 . 119.8(4)    yes
C99 . C100 . H1001 . 119.9    no
C101 . C100 . H1001 . 120.3    no
C100 . C101 . C102 . 119.7(4)    yes
C100 . C101 . H1011 . 119.1    no
C102 . C101 . H1011 . 121.1    no
C97 . C102 . C101 . 119.5(4)    yes
C97 . C102 . H1021 . 119.7    no
C101 . C102 . H1021 . 120.7    no
C104 . C103 . C108 . 119.7(3)    yes
C104 . C103 . P9 . 119.4(2)    yes
C108 . C103 . P9 . 120.9(3)    yes
C103 . C104 . C105 . 120.4(4)    yes
C103 . C104 . H1041 . 118.8    no
C105 . C104 . H1041 . 120.8    no
C104 . C105 . C106 . 119.9(4)    yes
C104 . C105 . H1051 . 120.5    no
C106 . C105 . H1051 . 119.6    no
C105 . C106 . C107 . 119.9(4)    yes
C105 . C106 . H1061 . 120.0    no
C107 . C106 . H1061 . 120.0    no
C106 . C107 . C108 . 121.1(4)    yes
C106 . C107 . H1071 . 118.5    no
C108 . C107 . H1071 . 120.3    no
C107 . C108 . C103 . 118.9(4)    yes
C107 . C108 . H1081 . 120.7    no
C103 . C108 . H1081 . 120.3    no
C110 . C109 . C114 . 118.0(3)    yes
C110 . C109 . P10 . 121.5(3)    yes
C114 . C109 . P10 . 120.3(3)    yes
C109 . C110 . C111 . 120.5(4)    yes
C109 . C110 . H1101 . 119.0    no
C111 . C110 . H1101 . 120.4    no
C110 . C111 . C112 . 120.7(4)    yes
C110 . C111 . H1111 . 120.5    no
C112 . C111 . H1111 . 118.8    no
C111 . C112 . C113 . 120.1(4)    yes
C111 . C112 . H1121 . 119.5    no
C113 . C112 . H1121 . 120.4    no
C112 . C113 . C114 . 119.5(4)    yes
C112 . C113 . H1131 . 120.1    no
C114 . C113 . H1131 . 120.4    no
C113 . C114 . C109 . 121.2(4)    yes
C113 . C114 . H1141 . 119.4    no
C109 . C114 . H1141 . 119.4    no
C116 . C115 . C120 . 120.1(4)    yes
C116 . C115 . H1151 . 119.4    no
C120 . C115 . H1151 . 120.4    no
C115 . C116 . C117 . 118.3(3)    yes
C115 . C116 . P10 . 120.8(3)    yes
C117 . C116 . P10 . 120.8(3)    yes
C116 . C117 . C118 . 121.0(4)    yes
C116 . C117 . H1171 . 120.2    no
C118 . C117 . H1171 . 118.8    no
C117 . C118 . C119 . 120.0(4)    yes
C117 . C118 . H1181 . 120.0    no
C119 . C118 . H1181 . 120.0    no
C118 . C119 . C120 . 120.4(4)    yes
C118 . C119 . H1191 . 119.6    no
C120 . C119 . H1191 . 120.1    no
C115 . C120 . C119 . 120.2(5)    yes
C115 . C120 . H1201 . 119.7    no
C119 . C120 . H1201 . 120.0    no
C122 . C121 . C126 . 120.3(4)    yes
C122 . C121 . H1211 . 119.0    no
C126 . C121 . H1211 . 120.7    no
C121 . C122 . C123 . 120.1(4)    yes
C121 . C122 . H1221 . 119.3    no
C123 . C122 . H1221 . 120.5    no
C122 . C123 . C124 . 119.7(4)    yes
C122 . C123 . H1231 . 120.6    no
C124 . C123 . H1231 . 119.7    no
C123 . C124 . C125 . 120.6(4)    yes
C123 . C124 . H1241 . 120.2    no
C125 . C124 . H1241 . 119.2    no
C124 . C125 . C126 . 120.4(4)    yes
C124 . C125 . H1251 . 119.8    no
C126 . C125 . H1251 . 119.8    no
C125 . C126 . C121 . 118.7(3)    yes
C125 . C126 . P11 . 119.6(3)    yes
C121 . C126 . P11 . 121.7(3)    yes
C128 . C127 . C132 . 119.2(3)    yes
C128 . C127 . P11 . 119.8(2)    yes
C132 . C127 . P11 . 121.0(2)    yes
C127 . C128 . C129 . 120.0(4)    yes
C127 . C128 . H1281 . 120.8    no
C129 . C128 . H1281 . 119.2    no
C128 . C129 . C130 . 120.0(4)    yes
C128 . C129 . H1291 . 120.5    no
C130 . C129 . H1291 . 119.5    no
C129 . C130 . C131 . 120.3(4)    yes
C129 . C130 . H1301 . 119.8    no
C131 . C130 . H1301 . 119.9    no
C130 . C131 . C132 . 120.3(4)    yes
C130 . C131 . H1311 . 120.2    no
C132 . C131 . H1311 . 119.5    no
C127 . C132 . C131 . 120.1(3)    yes
C127 . C132 . H1321 . 120.4    no
C131 . C132 . H1321 . 119.5    no
C134 . C133 . C138 . 119.3(3)    yes
C134 . C133 . P12 . 120.5(2)    yes
C138 . C133 . P12 . 120.2(3)    yes
C133 . C134 . C135 . 120.4(3)    yes
C133 . C134 . H1341 . 119.9    no
C135 . C134 . H1341 . 119.7    no
C134 . C135 . C136 . 119.9(4)    yes
C134 . C135 . H1351 . 119.4    no
C136 . C135 . H1351 . 120.7    no
C135 . C136 . C137 . 120.1(3)    yes
C135 . C136 . H1361 . 119.7    no
C137 . C136 . H1361 . 120.2    no
C136 . C137 . C138 . 120.4(3)    yes
C136 . C137 . H1371 . 120.1    no
C138 . C137 . H1371 . 119.5    no
C133 . C138 . C137 . 120.0(4)    yes
C133 . C138 . H1381 . 119.9    no
C137 . C138 . H1381 . 120.1    no
C140 . C139 . C144 . 118.3(3)    yes
C140 . C139 . P12 . 121.1(2)    yes
C144 . C139 . P12 . 120.6(3)    yes
C139 . C140 . C141 . 121.0(3)    yes
C139 . C140 . H1401 . 119.8    no
C141 . C140 . H1401 . 119.2    no
C140 . C141 . C142 . 119.9(4)    yes
C140 . C141 . H1411 . 120.0    no
C142 . C141 . H1411 . 120.1    no
C141 . C142 . C143 . 120.2(3)    yes
C141 . C142 . H1421 . 119.9    no
C143 . C142 . H1421 . 119.8    no
C142 . C143 . C144 . 120.1(4)    yes
C142 . C143 . H1431 . 120.5    no
C144 . C143 . H1431 . 119.4    no
C143 . C144 . C139 . 120.5(4)    yes
C143 . C144 . H1441 . 119.2    no
C139 . C144 . H1441 . 120.2    no
C146 . C145 . C150 . 118.9(3)    yes
C146 . C145 . P13 . 120.8(3)    yes
C150 . C145 . P13 . 120.3(3)    yes
C145 . C146 . C147 . 120.5(4)    yes
C145 . C146 . H1461 . 119.6    no
C147 . C146 . H1461 . 119.9    no
C146 . C147 . C148 . 120.4(4)    yes
C146 . C147 . H1471 . 120.4    no
C148 . C147 . H1471 . 119.2    no
C147 . C148 . C149 . 119.7(4)    yes
C147 . C148 . H1481 . 120.5    no
C149 . C148 . H1481 . 119.8    no
C148 . C149 . C150 . 121.3(5)    yes
C148 . C149 . H1491 . 119.7    no
C150 . C149 . H1491 . 119.0    no
C149 . C150 . C145 . 119.1(5)    yes
C149 . C150 . H1501 . 120.1    no
C145 . C150 . H1501 . 120.8    no
C152 . C151 . C156 . 118.5(3)    yes
C152 . C151 . P13 . 120.5(3)    yes
C156 . C151 . P13 . 121.0(3)    yes
C151 . C152 . C153 . 119.6(4)    yes
C151 . C152 . H1521 . 119.6    no
C153 . C152 . H1521 . 120.8    no
C152 . C153 . C154 . 120.6(4)    yes
C152 . C153 . H1531 . 118.5    no
C154 . C153 . H1531 . 120.9    no
C153 . C154 . C155 . 120.3(4)    yes
C153 . C154 . H1541 . 119.3    no
C155 . C154 . H1541 . 120.4    no
C154 . C155 . C156 . 119.7(4)    yes
C154 . C155 . H1551 . 120.3    no
C156 . C155 . H1551 . 120.0    no
C151 . C156 . C155 . 121.4(4)    yes
C151 . C156 . H1561 . 119.3    no
C155 . C156 . H1561 . 119.3    no
C158 . C157 . C162 . 119.0(3)    yes
C158 . C157 . P14 . 120.5(2)    yes
C162 . C157 . P14 . 120.5(2)    yes
C157 . C158 . C159 . 120.8(3)    yes
C157 . C158 . H1581 . 120.2    no
C159 . C158 . H1581 . 119.0    no
C158 . C159 . C160 . 119.8(3)    yes
C158 . C159 . H1591 . 120.3    no
C160 . C159 . H1591 . 119.9    no
C159 . C160 . C161 . 120.3(3)    yes
C159 . C160 . H1601 . 119.3    no
C161 . C160 . H1601 . 120.4    no
C160 . C161 . C162 . 120.2(3)    yes
C160 . C161 . H1611 . 120.2    no
C162 . C161 . H1611 . 119.6    no
C157 . C162 . C161 . 119.9(3)    yes
C157 . C162 . H1621 . 119.3    no
C161 . C162 . H1621 . 120.8    no
C164 . C163 . C168 . 119.0(3)    yes
C164 . C163 . P14 . 120.3(2)    yes
C168 . C163 . P14 . 120.7(2)    yes
C163 . C164 . C165 . 119.9(3)    yes
C163 . C164 . H1641 . 120.7    no
C165 . C164 . H1641 . 119.5    no
C164 . C165 . C166 . 120.3(3)    yes
C164 . C165 . H1651 . 118.9    no
C166 . C165 . H1651 . 120.8    no
C165 . C166 . C167 . 120.5(3)    yes
C165 . C166 . H1661 . 120.2    no
C167 . C166 . H1661 . 119.3    no
C166 . C167 . C168 . 120.1(3)    yes
C166 . C167 . H1671 . 119.8    no
C168 . C167 . H1671 . 120.1    no
C163 . C168 . C167 . 120.2(3)    yes
C163 . C168 . H1681 . 119.1    no
C167 . C168 . H1681 . 120.7    no
C170 . C169 . C173 . 119.1(3)    yes
C170 . C169 . P15 . 121.6(2)    yes
C173 . C169 . P15 . 119.3(2)    yes
C169 . C170 . C171 . 120.4(3)    yes
C169 . C170 . H1701 . 119.9    no
C171 . C170 . H1701 . 119.7    no
C170 . C171 . C172 . 120.1(3)    yes
C170 . C171 . H1711 . 119.8    no
C172 . C171 . H1711 . 120.1    no
C171 . C172 . C174 . 120.3(3)    yes
C171 . C172 . H1721 . 120.6    no
C174 . C172 . H1721 . 119.1    no
C169 . C173 . C174 . 119.9(3)    yes
C169 . C173 . H1731 . 120.5    no
C174 . C173 . H1731 . 119.6    no
C173 . C174 . C172 . 120.1(3)    yes
C173 . C174 . H1741 . 120.2    no
C172 . C174 . H1741 . 119.7    no
C176 . C175 . C180 . 119.1(3)    yes
C176 . C175 . P15 . 120.1(3)    yes
C180 . C175 . P15 . 120.7(3)    yes
C175 . C176 . C177 . 119.0(4)    yes
C175 . C176 . H1761 . 119.7    no
C177 . C176 . H1761 . 121.3    no
C176 . C177 . C178 . 121.3(4)    yes
C176 . C177 . H1771 . 119.2    no
C178 . C177 . H1771 . 119.5    no
C177 . C178 . C179 . 119.9(4)    yes
C177 . C178 . H1781 . 120.9    no
C179 . C178 . H1781 . 119.2    no
C178 . C179 . C180 . 120.7(5)    yes
C178 . C179 . H1791 . 119.2    no
C180 . C179 . H1791 . 120.1    no
C175 . C180 . C179 . 120.1(4)    yes
C175 . C180 . H1801 . 119.4    no
C179 . C180 . H1801 . 120.5    no
C182 . C181 . C186 . 118.9(3)    yes
C182 . C181 . P16 . 121.0(3)    yes
C186 . C181 . P16 . 120.1(2)    yes
C181 . C182 . C183 . 120.0(4)    yes
C181 . C182 . H1821 . 120.4    no
C183 . C182 . H1821 . 119.7    no
C182 . C183 . C184 . 120.6(4)    yes
C182 . C183 . H1831 . 119.6    no
C184 . C183 . H1831 . 119.9    no
C183 . C184 . C185 . 120.4(3)    yes
C183 . C184 . H1841 . 119.4    no
C185 . C184 . H1841 . 120.2    no
C184 . C185 . C186 . 119.4(4)    yes
C184 . C185 . H1851 . 119.6    no
C186 . C185 . H1851 . 120.9    no
C181 . C186 . C185 . 120.8(4)    yes
C181 . C186 . H1861 . 119.8    no
C185 . C186 . H1861 . 119.4    no
C188 . C187 . C192 . 118.7(3)    yes
C188 . C187 . P16 . 118.9(2)    yes
C192 . C187 . P16 . 122.3(2)    yes
C187 . C188 . C189 . 120.6(3)    yes
C187 . C188 . H1881 . 119.1    no
C189 . C188 . H1881 . 120.3    no
C188 . C189 . C190 . 120.3(3)    yes
C188 . C189 . H1891 . 120.0    no
C190 . C189 . H1891 . 119.8    no
C189 . C190 . C191 . 119.8(3)    yes
C189 . C190 . H1901 . 119.8    no
C191 . C190 . H1901 . 120.4    no
C190 . C191 . C192 . 121.1(3)    yes
C190 . C191 . H1911 . 118.4    no
C192 . C191 . H1911 . 120.6    no
C191 . C192 . C187 . 119.6(3)    yes
C191 . C192 . H1921 . 119.5    no
C187 . C192 . H1921 . 121.0    no
C194 . C193 . C198 . 120.0(3)    yes
C194 . C193 . P18 . 119.7(3)    yes
C198 . C193 . P18 . 120.2(3)    yes
C193 . C194 . C195 . 119.7(5)    yes
C193 . C194 . H1941 . 120.2    no
C195 . C194 . H1941 . 120.0    no
C194 . C195 . C196 . 120.5(5)    yes
C194 . C195 . H1951 . 119.5    no
C196 . C195 . H1951 . 120.0    no
C195 . C196 . C197 . 120.6(4)    yes
C195 . C196 . H1961 . 119.6    no
C197 . C196 . H1961 . 119.8    no
C196 . C197 . C198 . 119.8(5)    yes
C196 . C197 . H1971 . 120.6    no
C198 . C197 . H1971 . 119.7    no
C197 . C198 . C193 . 119.4(5)    yes
C197 . C198 . H1981 . 120.3    no
C193 . C198 . H1981 . 120.3    no
C200 . C199 . C204 . 119.1(3)    yes
C200 . C199 . P18 . 122.5(3)    yes
C204 . C199 . P18 . 118.4(2)    yes
C199 . C200 . C201 . 119.7(4)    yes
C199 . C200 . H2001 . 121.0    no
C201 . C200 . H2001 . 119.3    no
C200 . C201 . C202 . 121.8(4)    yes
C200 . C201 . H2011 . 118.9    no
C202 . C201 . H2011 . 119.3    no
C201 . C202 . C203 . 118.7(3)    yes
C201 . C202 . H2021 . 120.8    no
C203 . C202 . H2021 . 120.5    no
C202 . C203 . C204 . 120.7(4)    yes
C202 . C203 . H2031 . 119.3    no
C204 . C203 . H2031 . 120.1    no
C203 . C204 . C199 . 120.1(4)    yes
C203 . C204 . H2041 . 119.1    no
C199 . C204 . H2041 . 120.8    no
C206 . C205 . C210 . 119.9(3)    yes
C206 . C205 . P17 . 119.7(3)    yes
C210 . C205 . P17 . 120.4(3)    yes
C205 . C206 . C207 . 119.9(5)    yes
C205 . C206 . H2061 . 120.4    no
C207 . C206 . H2061 . 119.7    no
C206 . C207 . C208 . 119.7(5)    yes
C206 . C207 . H2071 . 120.3    no
C208 . C207 . H2071 . 119.9    no
C207 . C208 . C209 . 121.0(4)    yes
C207 . C208 . H2081 . 119.2    no
C209 . C208 . H2081 . 119.8    no
C208 . C209 . C210 . 119.9(5)    yes
C208 . C209 . H2091 . 120.9    no
C210 . C209 . H2091 . 119.2    no
C209 . C210 . C205 . 119.6(5)    yes
C209 . C210 . H2101 . 120.3    no
C205 . C210 . H2101 . 120.2    no
C212 . C211 . C216 . 118.6(3)    yes
C212 . C211 . P17 . 119.5(2)    yes
C216 . C211 . P17 . 121.9(2)    yes
C211 . C212 . C213 . 120.2(3)    yes
C211 . C212 . H2121 . 119.2    no
C213 . C212 . H2121 . 120.6    no
C212 . C213 . C214 . 120.7(3)    yes
C212 . C213 . H2131 . 119.6    no
C214 . C213 . H2131 . 119.8    no
C213 . C214 . C215 . 119.3(3)    yes
C213 . C214 . H2141 . 121.0    no
C215 . C214 . H2141 . 119.7    no
C214 . C215 . C216 . 120.6(3)    yes
C214 . C215 . H2151 . 120.4    no
C216 . C215 . H2151 . 119.0    no
C211 . C216 . C215 . 120.6(3)    yes
C211 . C216 . H2161 . 120.2    no
C215 . C216 . H2161 . 119.2    no
O19 . B1 . O22 . 120.4(3)    yes
O19 . B1 . O24 . 120.4(3)    yes
O22 . B1 . O24 . 119.2(3)    yes
O19 . B1 . Zn1 . 37.07(12)    yes
O22 . B1 . Zn1 . 83.37(16)    yes
O24 . B1 . Zn1 . 157.1(2)    yes
O19 . B1 . Zn6 . 41.64(13)    yes
O22 . B1 . Zn6 . 162.0(2)    yes
O24 . B1 . Zn6 . 78.81(15)    yes
Zn1 . B1 . Zn6 . 78.62(8)    yes
O21 . B2 . O23 . 119.1(2)    yes
O21 . B2 . O24 . 121.2(2)    yes
O23 . B2 . O24 . 119.6(2)    yes
O21 . B2 . Zn4 . 41.57(12)    yes
O23 . B2 . Zn4 . 77.64(15)    yes
O24 . B2 . Zn4 . 162.6(2)    yes
O21 . B2 . Zn5 . 37.49(12)    yes
O23 . B2 . Zn5 . 156.6(2)    yes
O24 . B2 . Zn5 . 83.73(15)    yes
Zn4 . B2 . Zn5 . 78.99(8)    yes
O20 . B3 . O22 . 118.5(3)    yes
O20 . B3 . O23 . 121.8(3)    yes
O22 . B3 . O23 . 119.7(3)    yes
O20 . B3 . Zn2 . 42.79(13)    yes
O22 . B3 . Zn2 . 76.41(15)    yes
O23 . B3 . Zn2 . 162.3(2)    yes
O20 . B3 . Zn3 . 37.60(13)    yes
O22 . B3 . Zn3 . 156.1(2)    yes
O23 . B3 . Zn3 . 84.18(16)    yes
Zn2 . B3 . Zn3 . 79.93(8)    yes
O44 . B4 . O47 . 120.8(3)    yes
O44 . B4 . O49 . 119.6(3)    yes
O47 . B4 . O49 . 119.6(2)    yes
O44 . B4 . Zn7 . 40.41(12)    yes
O47 . B4 . Zn7 . 161.2(2)    yes
O49 . B4 . Zn7 . 79.24(15)    yes
O44 . B4 . Zn8 . 38.64(12)    yes
O47 . B4 . Zn8 . 82.17(15)    yes
O49 . B4 . Zn8 . 158.2(2)    yes
Zn7 . B4 . Zn8 . 79.02(8)    yes
O46 . B5 . O48 . 119.1(3)    yes
O46 . B5 . O49 . 121.6(3)    yes
O48 . B5 . O49 . 119.4(3)    yes
O46 . B5 . Zn11 . 41.88(12)    yes
O48 . B5 . Zn11 . 77.20(15)    yes
O49 . B5 . Zn11 . 163.4(2)    yes
O46 . B5 . Zn12 . 38.35(12)    yes
O48 . B5 . Zn12 . 157.4(2)    yes
O49 . B5 . Zn12 . 83.24(16)    yes
Zn11 . B5 . Zn12 . 80.23(8)    yes
O45 . B6 . O47 . 120.3(3)    yes
O45 . B6 . O48 . 120.4(3)    yes
O47 . B6 . O48 . 119.3(3)    yes
O45 . B6 . Zn9 . 41.04(12)    yes
O47 . B6 . Zn9 . 79.31(15)    yes
O48 . B6 . Zn9 . 161.2(2)    yes
O45 . B6 . Zn10 . 37.57(12)    yes
O47 . B6 . Zn10 . 157.3(2)    yes
O48 . B6 . Zn10 . 83.03(16)    yes
Zn9 . B6 . Zn10 . 78.23(8)    yes
P1 . O1 . Zn1 . 132.14(13)    yes
P1 . O2 . Zn6 . 130.35(12)    yes
P2 . O3 . Zn6 . 134.95(13)    yes
P2 . O4 . Zn5 . 138.39(13)    yes
P3 . O5 . Zn6 . 146.29(14)    yes
P3 . O6 . Zn5 . 135.64(13)    yes
P4 . O7 . Zn5 . 130.36(12)    yes
P4 . O8 . Zn4 . 134.45(13)    yes
P5 . O9 . Zn4 . 141.54(13)    yes
P5 . O10 . Zn3 . 132.69(13)    yes
P6 . O11 . Zn4 . 135.92(13)    yes
P6 . O12 . Zn3 . 139.92(13)    yes
P7 . O13 . Zn3 . 127.48(12)    yes
P7 . O14 . Zn2 . 128.95(12)    yes
P8 . O15 . Zn2 . 149.46(14)    yes
P8 . O16 . Zn1 . 137.95(16)    yes
P9 . O17 . Zn2 . 128.44(14)    yes
P9 . O18 . Zn1 . 146.75(16)    yes
B1 . O19 . Zn1 . 118.75(18)    yes
B1 . O19 . Zn6 . 111.63(18)    yes
Zn1 . O19 . Zn6 . 129.37(10)    yes
B3 . O20 . Zn2 . 109.85(18)    yes
B3 . O20 . Zn3 . 117.90(18)    yes
Zn2 . O20 . Zn3 . 131.04(10)    yes
B2 . O21 . Zn4 . 111.81(17)    yes
B2 . O21 . Zn5 . 118.15(17)    yes
Zn4 . O21 . Zn5 . 129.87(10)    yes
B3 . O22 . B1 . 120.5(2)    yes
B3 . O22 . Zn2 . 74.30(15)    yes
B1 . O22 . Zn2 . 162.78(18)    yes
B3 . O23 . B2 . 120.3(2)    yes
B1 . O24 . B2 . 120.4(2)    yes
P10 . O25 . Zn7 . 126.46(12)    yes
P10 . O26 . Zn8 . 129.09(12)    yes
P11 . O27 . Zn8 . 133.97(12)    yes
P11 . O28 . Zn9 . 144.13(13)    yes
P12 . O29 . Zn8 . 140.59(13)    yes
P12 . O30 . Zn9 . 130.01(12)    yes
P13 . O31 . Zn9 . 128.40(12)    yes
P13 . O32 . Zn10 . 133.12(12)    yes
P14 . O33 . Zn10 . 148.20(13)    yes
P14 . O34 . Zn11 . 133.02(13)    yes
P15 . O36 . Zn10 . 131.15(12)    yes
P15 . O37 . Zn11 . 148.53(13)    yes
P16 . O38 . Zn11 . 129.35(12)    yes
P16 . O39 . Zn12 . 128.66(12)    yes
P17 . O40 . Zn12 . 136.81(13)    yes
P17 . O41 . Zn7 . 136.38(13)    yes
P18 . O42 . Zn12 . 139.70(13)    yes
P18 . O43 . Zn7 . 140.36(13)    yes
B4 . O44 . Zn7 . 113.51(17)    yes
B4 . O44 . Zn8 . 116.25(17)    yes
Zn7 . O44 . Zn8 . 130.16(10)    yes
B6 . O45 . Zn9 . 112.52(17)    yes
B6 . O45 . Zn10 . 117.97(18)    yes
Zn9 . O45 . Zn10 . 128.52(10)    yes
B5 . O46 . Zn11 . 111.57(17)    yes
B5 . O46 . Zn12 . 116.89(17)    yes
Zn11 . O46 . Zn12 . 131.53(10)    yes
B6 . O47 . B4 . 120.7(2)    yes
B5 . O48 . B6 . 120.7(2)    yes
B4 . O49 . B5 . 120.3(2)    yes
C7 . P1 . C1 . 106.55(14)    yes
C7 . P1 . O2 . 108.74(13)    yes
C1 . P1 . O2 . 108.07(13)    yes
C7 . P1 . O1 . 108.79(13)    yes
C1 . P1 . O1 . 106.81(13)    yes
O2 . P1 . O1 . 117.36(11)    yes
C7 . P1 . Zn1 . 104.61(9)    yes
C1 . P1 . Zn1 . 131.83(10)    yes
O2 . P1 . Zn1 . 95.33(8)    yes
O1 . P1 . Zn1 . 27.08(8)    yes
C7 . P1 . Zn6 . 106.47(10)    yes
C1 . P1 . Zn6 . 132.71(10)    yes
O2 . P1 . Zn6 . 28.08(7)    yes
O1 . P1 . Zn6 . 93.37(8)    yes
Zn1 . P1 . Zn6 . 68.578(16)    yes
C19 . P2 . C13 . 108.98(13)    yes
C19 . P2 . O3 . 107.27(13)    yes
C13 . P2 . O3 . 106.44(13)    yes
C19 . P2 . O4 . 108.87(13)    yes
C13 . P2 . O4 . 105.48(13)    yes
O3 . P2 . O4 . 119.44(12)    yes
C19 . P2 . Zn5 . 97.65(10)    yes
C13 . P2 . Zn5 . 128.98(10)    yes
O3 . P2 . Zn5 . 105.86(8)    yes
O4 . P2 . Zn5 . 23.50(8)    yes
C19 . P2 . Zn6 . 93.02(10)    yes
C13 . P2 . Zn6 . 131.73(10)    yes
O3 . P2 . Zn6 . 25.41(8)    yes
O4 . P2 . Zn6 . 107.01(8)    yes
Zn5 . P2 . Zn6 . 87.482(19)    yes
C31 . P3 . C25 . 108.62(14)    yes
C31 . P3 . O6 . 108.12(13)    yes
C25 . P3 . O6 . 107.09(13)    yes
C31 . P3 . O5 . 108.87(13)    yes
C25 . P3 . O5 . 105.90(13)    yes
O6 . P3 . O5 . 117.91(12)    yes
C31 . P3 . Zn5 . 95.45(10)    yes
C25 . P3 . Zn5 . 132.16(10)    yes
O6 . P3 . Zn5 . 25.07(8)    yes
O5 . P3 . Zn5 . 104.23(8)    yes
C43 . P4 . C37 . 108.11(15)    yes
C43 . P4 . O7 . 107.93(13)    yes
C37 . P4 . O7 . 108.05(14)    yes
C43 . P4 . O8 . 107.38(13)    yes
C37 . P4 . O8 . 107.72(15)    yes
O7 . P4 . O8 . 117.34(12)    yes
C43 . P4 . Zn4 . 128.68(10)    yes
C37 . P4 . Zn4 . 107.92(11)    yes
O7 . P4 . Zn4 . 94.08(8)    yes
O8 . P4 . Zn4 . 25.76(8)    yes
C49 . P5 . C55 . 105.98(13)    yes
C49 . P5 . O10 . 107.30(13)    yes
C55 . P5 . O10 . 107.34(13)    yes
C49 . P5 . O9 . 109.39(13)    yes
C55 . P5 . O9 . 106.82(12)    yes
O10 . P5 . O9 . 119.27(12)    yes
C49 . P5 . Zn3 . 93.20(9)    yes
C55 . P5 . Zn3 . 133.87(10)    yes
O10 . P5 . Zn3 . 26.71(8)    yes
O9 . P5 . Zn3 . 105.44(8)    yes
C68 . P6 . C61 . 106.96(14)    yes
C68 . P6 . O12 . 109.63(14)    yes
C61 . P6 . O12 . 107.19(13)    yes
C68 . P6 . O11 . 107.68(14)    yes
C61 . P6 . O11 . 106.86(13)    yes
O12 . P6 . O11 . 117.99(13)    yes
C68 . P6 . Zn4 . 96.53(10)    yes
C61 . P6 . Zn4 . 131.76(10)    yes
O12 . P6 . Zn4 . 103.36(9)    yes
O11 . P6 . Zn4 . 24.90(8)    yes
C79 . P7 . C78 . 106.90(13)    yes
C79 . P7 . O13 . 108.18(13)    yes
C78 . P7 . O13 . 110.49(12)    yes
C79 . P7 . O14 . 109.43(13)    yes
C78 . P7 . O14 . 104.48(13)    yes
O13 . P7 . O14 . 116.92(11)    yes
C79 . P7 . Zn2 . 97.70(9)    yes
C78 . P7 . Zn2 . 133.40(10)    yes
O13 . P7 . Zn2 . 97.96(8)    yes
O14 . P7 . Zn2 . 29.01(7)    yes
C79 . P7 . Zn3 . 102.08(10)    yes
C78 . P7 . Zn3 . 138.11(9)    yes
O13 . P7 . Zn3 . 29.94(7)    yes
O14 . P7 . Zn3 . 93.36(8)    yes
Zn2 . P7 . Zn3 . 69.551(16)    yes
C85 . P8 . C91 . 103.34(14)    yes
C85 . P8 . O15 . 108.61(14)    yes
C91 . P8 . O15 . 108.07(16)    yes
C85 . P8 . O16 . 107.17(15)    yes
C91 . P8 . O16 . 109.36(17)    yes
O15 . P8 . O16 . 119.15(13)    yes
C85 . P8 . Zn1 . 128.09(10)    yes
C91 . P8 . Zn1 . 109.34(11)    yes
O15 . P8 . Zn1 . 98.30(8)    yes
O16 . P8 . Zn1 . 23.70(9)    yes
C97 . P9 . C103 . 106.94(14)    yes
C97 . P9 . O17 . 105.03(15)    yes
C103 . P9 . O17 . 108.13(13)    yes
C97 . P9 . O18 . 109.53(17)    yes
C103 . P9 . O18 . 107.83(16)    yes
O17 . P9 . O18 . 118.81(13)    yes
C97 . P9 . Zn2 . 91.28(11)    yes
C103 . P9 . Zn2 . 137.36(10)    yes
O17 . P9 . Zn2 . 29.24(8)    yes
O18 . P9 . Zn2 . 101.34(10)    yes
C109 . P10 . C116 . 108.63(15)    yes
C109 . P10 . O26 . 107.82(14)    yes
C116 . P10 . O26 . 107.17(13)    yes
C109 . P10 . O25 . 107.86(14)    yes
C116 . P10 . O25 . 107.76(14)    yes
O26 . P10 . O25 . 117.36(12)    yes
C109 . P10 . Zn7 . 95.89(10)    yes
C116 . P10 . Zn7 . 137.82(11)    yes
O26 . P10 . Zn7 . 96.71(8)    yes
O25 . P10 . Zn7 . 30.41(8)    yes
C127 . P11 . C126 . 107.32(14)    yes
C127 . P11 . O27 . 108.18(13)    yes
C126 . P11 . O27 . 108.49(12)    yes
C127 . P11 . O28 . 110.12(13)    yes
C126 . P11 . O28 . 105.44(13)    yes
O27 . P11 . O28 . 116.89(12)    yes
C127 . P11 . Zn8 . 99.14(10)    yes
C126 . P11 . Zn8 . 134.10(10)    yes
O27 . P11 . Zn8 . 26.04(7)    yes
O28 . P11 . Zn8 . 99.47(8)    yes
C133 . P12 . C139 . 107.72(13)    yes
C133 . P12 . O30 . 107.01(13)    yes
C139 . P12 . O30 . 107.42(13)    yes
C133 . P12 . O29 . 109.46(13)    yes
C139 . P12 . O29 . 106.36(13)    yes
O30 . P12 . O29 . 118.45(12)    yes
C133 . P12 . Zn9 . 88.65(9)    yes
C139 . P12 . Zn9 . 134.74(10)    yes
O30 . P12 . Zn9 . 28.26(7)    yes
O29 . P12 . Zn9 . 107.16(8)    yes
C151 . P13 . C145 . 108.72(14)    yes
C151 . P13 . O31 . 107.24(13)    yes
C145 . P13 . O31 . 107.62(13)    yes
C151 . P13 . O32 . 109.44(14)    yes
C145 . P13 . O32 . 106.29(14)    yes
O31 . P13 . O32 . 117.29(11)    yes
C151 . P13 . Zn9 . 100.75(10)    yes
C145 . P13 . Zn9 . 134.99(11)    yes
O31 . P13 . Zn9 . 29.23(7)    yes
O32 . P13 . Zn9 . 94.58(8)    yes
C151 . P13 . Zn10 . 109.48(10)    yes
C145 . P13 . Zn10 . 127.89(11)    yes
O31 . P13 . Zn10 . 93.34(8)    yes
O32 . P13 . Zn10 . 26.53(7)    yes
Zn9 . P13 . Zn10 . 68.333(16)    yes
C157 . P14 . C163 . 106.32(13)    yes
C157 . P14 . O34 . 107.88(13)    yes
C163 . P14 . O34 . 107.40(13)    yes
C157 . P14 . O33 . 108.15(13)    yes
C163 . P14 . O33 . 107.58(13)    yes
O34 . P14 . O33 . 118.87(12)    yes
C157 . P14 . Zn11 . 104.47(9)    yes
C163 . P14 . Zn11 . 131.70(10)    yes
O34 . P14 . Zn11 . 26.48(8)    yes
O33 . P14 . Zn11 . 96.87(8)    yes
C169 . P15 . C175 . 104.94(13)    yes
C169 . P15 . O36 . 106.66(12)    yes
C175 . P15 . O36 . 108.97(14)    yes
C169 . P15 . O37 . 107.58(13)    yes
C175 . P15 . O37 . 108.47(14)    yes
O36 . P15 . O37 . 119.30(12)    yes
C169 . P15 . Zn10 . 134.12(10)    yes
C175 . P15 . Zn10 . 99.31(10)    yes
O36 . P15 . Zn10 . 27.66(8)    yes
O37 . P15 . Zn10 . 100.59(8)    yes
C187 . P16 . C181 . 107.29(13)    yes
C187 . P16 . O39 . 109.57(12)    yes
C181 . P16 . O39 . 108.68(13)    yes
C187 . P16 . O38 . 105.12(12)    yes
C181 . P16 . O38 . 108.79(13)    yes
O39 . P16 . O38 . 116.98(11)    yes
C187 . P16 . Zn11 . 133.42(10)    yes
C181 . P16 . Zn11 . 99.08(10)    yes
O39 . P16 . Zn11 . 96.84(7)    yes
O38 . P16 . Zn11 . 28.74(7)    yes
C187 . P16 . Zn12 . 137.09(9)    yes
C181 . P16 . Zn12 . 101.34(10)    yes
O39 . P16 . Zn12 . 29.15(7)    yes
O38 . P16 . Zn12 . 94.81(8)    yes
Zn11 . P16 . Zn12 . 69.937(16)    yes
C211 . P17 . C205 . 106.64(13)    yes
C211 . P17 . O41 . 106.20(13)    yes
C205 . P17 . O41 . 109.15(14)    yes
C211 . P17 . O40 . 107.04(12)    yes
C205 . P17 . O40 . 108.56(14)    yes
O41 . P17 . O40 . 118.62(12)    yes
C211 . P17 . Zn7 . 130.60(10)    yes
C205 . P17 . Zn7 . 95.08(11)    yes
O41 . P17 . Zn7 . 24.66(8)    yes
O40 . P17 . Zn7 . 107.02(8)    yes
C211 . P17 . Zn12 . 131.43(10)    yes
C205 . P17 . Zn12 . 97.04(10)    yes
O41 . P17 . Zn12 . 104.95(8)    yes
O40 . P17 . Zn12 . 24.39(8)    yes
Zn7 . P17 . Zn12 . 87.167(19)    yes
C193 . P18 . C199 . 109.51(13)    yes
C193 . P18 . O42 . 108.63(14)    yes
C199 . P18 . O42 . 106.63(12)    yes
C193 . P18 . O43 . 108.38(14)    yes
C199 . P18 . O43 . 105.59(13)    yes
O42 . P18 . O43 . 117.88(12)    yes
C193 . P18 . Zn7 . 96.80(10)    yes
C199 . P18 . Zn7 . 127.88(10)    yes
O42 . P18 . Zn7 . 106.15(8)    yes
O43 . P18 . Zn7 . 22.30(8)    yes
C193 . P18 . Zn12 . 100.72(10)    yes
C199 . P18 . Zn12 . 128.92(9)    yes
O42 . P18 . Zn12 . 22.77(8)    yes
O43 . P18 . Zn12 . 102.44(9)    yes
Zn7 . P18 . Zn12 . 86.319(19)    yes
O19 . Zn1 . O1 . 99.94(8)    yes
O19 . Zn1 . O18 . 117.80(11)    yes
O1 . Zn1 . O18 . 108.76(10)    yes
O19 . Zn1 . O16 . 112.56(11)    yes
O1 . Zn1 . O16 . 112.39(10)    yes
O18 . Zn1 . O16 . 105.47(12)    yes
O19 . Zn1 . B1 . 24.18(8)    yes
O1 . Zn1 . B1 . 124.05(9)    yes
O18 . Zn1 . B1 . 103.61(11)    yes
O16 . Zn1 . B1 . 100.87(11)    yes
O19 . Zn1 . P1 . 80.66(6)    yes
O1 . Zn1 . P1 . 20.78(6)    yes
O18 . Zn1 . P1 . 111.71(8)    yes
O16 . Zn1 . P1 . 127.86(7)    yes
B1 . Zn1 . P1 . 104.32(6)    yes
O19 . Zn1 . P8 . 115.00(6)    yes
O1 . Zn1 . P8 . 127.17(6)    yes
O18 . Zn1 . P8 . 89.17(9)    yes
O16 . Zn1 . P8 . 18.35(7)    yes
B1 . Zn1 . P8 . 97.03(7)    yes
P1 . Zn1 . P8 . 145.05(2)    yes
B3 . Zn2 . O20 . 27.37(9)    yes
B3 . Zn2 . O14 . 125.03(9)    yes
O20 . Zn2 . O14 . 97.75(8)    yes
B3 . Zn2 . O17 . 90.06(9)    yes
O20 . Zn2 . O17 . 103.80(9)    yes
O14 . Zn2 . O17 . 111.04(9)    yes
B3 . Zn2 . O15 . 106.84(10)    yes
O20 . Zn2 . O15 . 119.30(10)    yes
O14 . Zn2 . O15 . 107.74(9)    yes
O17 . Zn2 . O15 . 115.76(9)    yes
B3 . Zn2 . P9 . 99.79(7)    yes
O20 . Zn2 . P9 . 120.30(6)    yes
O14 . Zn2 . P9 . 119.01(6)    yes
O17 . Zn2 . P9 . 22.31(7)    yes
O15 . Zn2 . P9 . 93.62(7)    yes
B3 . Zn2 . O22 . 29.29(8)    yes
O20 . Zn2 . O22 . 56.41(7)    yes
O14 . Zn2 . O22 . 154.11(7)    yes
O17 . Zn2 . O22 . 80.00(8)    yes
O15 . Zn2 . O22 . 86.49(8)    yes
B3 . Zn2 . P7 . 105.31(7)    yes
O20 . Zn2 . P7 . 78.09(6)    yes
O14 . Zn2 . P7 . 22.04(6)    yes
O17 . Zn2 . P7 . 125.49(7)    yes
O15 . Zn2 . P7 . 109.12(7)    yes
P9 . Zn2 . O22 . 80.30(4)    yes
P9 . Zn2 . P7 . 138.94(2)    yes
O22 . Zn2 . P7 . 133.13(4)    yes
O13 . Zn3 . O20 . 100.49(8)    yes
O13 . Zn3 . O12 . 110.34(9)    yes
O20 . Zn3 . O12 . 108.10(9)    yes
O13 . Zn3 . B3 . 124.98(9)    yes
O20 . Zn3 . B3 . 24.50(9)    yes
O12 . Zn3 . B3 . 96.05(9)    yes
O13 . Zn3 . O10 . 115.67(9)    yes
O20 . Zn3 . O10 . 108.78(9)    yes
O12 . Zn3 . O10 . 112.54(9)    yes
B3 . Zn3 . O10 . 95.28(9)    yes
O13 . Zn3 . P7 . 22.58(6)    yes
O20 . Zn3 . P7 . 78.23(6)    yes
O12 . Zn3 . P7 . 114.12(6)    yes
B3 . Zn3 . P7 . 102.64(7)    yes
O10 . Zn3 . P7 . 127.37(6)    yes
O13 . Zn3 . P5 . 127.67(6)    yes
O20 . Zn3 . P5 . 117.06(6)    yes
O12 . Zn3 . P5 . 91.96(7)    yes
B3 . Zn3 . P5 . 97.22(7)    yes
O10 . Zn3 . P5 . 20.60(6)    yes
P7 . Zn3 . P5 . 144.86(2)    yes
B2 . Zn4 . O21 . 26.62(8)    yes
B2 . Zn4 . O8 . 126.36(9)    yes
O21 . Zn4 . O8 . 99.74(8)    yes
B2 . Zn4 . O9 . 101.85(9)    yes
O21 . Zn4 . O9 . 115.21(9)    yes
O8 . Zn4 . O9 . 109.10(9)    yes
B2 . Zn4 . O11 . 102.25(9)    yes
O21 . Zn4 . O11 . 116.07(9)    yes
O8 . Zn4 . O11 . 108.04(9)    yes
O9 . Zn4 . O11 . 108.04(9)    yes
B2 . Zn4 . P4 . 106.76(6)    yes
O21 . Zn4 . P4 . 80.15(5)    yes
O8 . Zn4 . P4 . 19.79(6)    yes
O9 . Zn4 . P4 . 115.62(6)    yes
O11 . Zn4 . P4 . 119.85(6)    yes
B2 . Zn4 . P6 . 86.08(6)    yes
O21 . Zn4 . P6 . 104.83(6)    yes
O8 . Zn4 . P6 . 126.75(7)    yes
O9 . Zn4 . P6 . 101.85(6)    yes
O11 . Zn4 . P6 . 19.18(6)    yes
P4 . Zn4 . P6 . 135.97(2)    yes
O21 . Zn5 . O7 . 100.46(8)    yes
O21 . Zn5 . O6 . 113.22(8)    yes
O7 . Zn5 . O6 . 115.49(9)    yes
O21 . Zn5 . O4 . 113.48(9)    yes
O7 . Zn5 . O4 . 110.41(9)    yes
O6 . Zn5 . O4 . 104.13(9)    yes
O21 . Zn5 . B2 . 24.36(8)    yes
O7 . Zn5 . B2 . 124.61(9)    yes
O6 . Zn5 . B2 . 100.91(8)    yes
O4 . Zn5 . B2 . 98.42(9)    yes
O21 . Zn5 . P3 . 97.79(6)    yes
O7 . Zn5 . P3 . 132.37(7)    yes
O6 . Zn5 . P3 . 19.29(6)    yes
O4 . Zn5 . P3 . 101.66(6)    yes
B2 . Zn5 . P3 . 82.41(6)    yes
O21 . Zn5 . P2 . 116.51(6)    yes
O7 . Zn5 . P2 . 124.63(6)    yes
O6 . Zn5 . P2 . 87.04(6)    yes
O4 . Zn5 . P2 . 18.11(6)    yes
B2 . Zn5 . P2 . 96.06(6)    yes
P3 . Zn5 . P2 . 83.556(19)    yes
B1 . Zn6 . O19 . 26.73(9)    yes
B1 . Zn6 . O2 . 128.43(9)    yes
O19 . Zn6 . O2 . 101.87(8)    yes
B1 . Zn6 . O3 . 95.88(9)    yes
O19 . Zn6 . O3 . 108.93(9)    yes
O2 . Zn6 . O3 . 115.04(9)    yes
B1 . Zn6 . O5 . 97.22(10)    yes
O19 . Zn6 . O5 . 111.62(9)    yes
O2 . Zn6 . O5 . 106.50(9)    yes
O3 . Zn6 . O5 . 112.43(9)    yes
B1 . Zn6 . P1 . 107.27(7)    yes
O19 . Zn6 . P1 . 81.10(6)    yes
O2 . Zn6 . P1 . 21.57(6)    yes
O3 . Zn6 . P1 . 128.52(6)    yes
O5 . Zn6 . P1 . 109.44(6)    yes
B1 . Zn6 . P2 . 98.77(7)    yes
O19 . Zn6 . P2 . 118.79(6)    yes
O2 . Zn6 . P2 . 124.31(6)    yes
O3 . Zn6 . P2 . 19.64(6)    yes
O5 . Zn6 . P2 . 92.79(7)    yes
P1 . Zn6 . P2 . 142.74(2)    yes
O44 . Zn7 . B4 . 26.08(8)    yes
O44 . Zn7 . O25 . 100.33(8)    yes
B4 . Zn7 . O25 . 126.40(9)    yes
O44 . Zn7 . O41 . 111.88(9)    yes
B4 . Zn7 . O41 . 97.37(9)    yes
O25 . Zn7 . O41 . 114.82(9)    yes
O44 . Zn7 . O43 . 116.20(9)    yes
B4 . Zn7 . O43 . 102.24(9)    yes
O25 . Zn7 . O43 . 108.00(9)    yes
O41 . Zn7 . O43 . 105.84(9)    yes
O44 . Zn7 . P10 . 80.20(5)    yes
B4 . Zn7 . P10 . 105.91(6)    yes
O25 . Zn7 . P10 . 23.13(6)    yes
O41 . Zn7 . P10 . 112.81(6)    yes
O43 . Zn7 . P10 . 127.86(7)    yes
O44 . Zn7 . P17 . 120.14(6)    yes
B4 . Zn7 . P17 . 99.33(7)    yes
O25 . Zn7 . P17 . 124.99(7)    yes
O41 . Zn7 . P17 . 18.96(6)    yes
O43 . Zn7 . P17 . 87.04(7)    yes
O44 . Zn7 . P18 . 103.80(6)    yes
B4 . Zn7 . P18 . 86.28(6)    yes
O25 . Zn7 . P18 . 123.97(7)    yes
O41 . Zn7 . P18 . 101.60(6)    yes
O43 . Zn7 . P18 . 17.34(6)    yes
O44 . Zn7 . Zn8 . 24.89(5)    yes
B4 . Zn7 . Zn8 . 50.95(6)    yes
O25 . Zn7 . Zn8 . 75.54(6)    yes
O41 . Zn7 . Zn8 . 121.06(6)    yes
O43 . Zn7 . Zn8 . 126.60(7)    yes
P10 . Zn7 . P17 . 129.13(2)    yes
P10 . Zn7 . P18 . 141.14(2)    yes
P17 . Zn7 . P18 . 82.893(19)    yes
P10 . Zn7 . Zn8 . 55.482(15)    yes
P17 . Zn7 . Zn8 . 135.872(17)    yes
P18 . Zn7 . Zn8 . 120.070(18)    yes
O44 . Zn8 . O26 . 99.80(8)    yes
O44 . Zn8 . O27 . 113.64(8)    yes
O26 . Zn8 . O27 . 107.62(9)    yes
O44 . Zn8 . B4 . 25.11(8)    yes
O26 . Zn8 . B4 . 124.90(9)    yes
O27 . Zn8 . B4 . 101.06(8)    yes
O44 . Zn8 . O29 . 116.59(9)    yes
O26 . Zn8 . O29 . 111.60(9)    yes
O27 . Zn8 . O29 . 107.21(9)    yes
B4 . Zn8 . O29 . 102.99(9)    yes
O44 . Zn8 . Zn7 . 24.95(5)    yes
O26 . Zn8 . Zn7 . 74.87(6)    yes
O27 . Zn8 . Zn7 . 120.86(6)    yes
B4 . Zn8 . Zn7 . 50.03(6)    yes
O29 . Zn8 . Zn7 . 127.20(7)    yes
O44 . Zn8 . P11 . 101.92(6)    yes
O26 . Zn8 . P11 . 126.97(7)    yes
O27 . Zn8 . P11 . 20.00(6)    yes
B4 . Zn8 . P11 . 84.42(6)    yes
O29 . Zn8 . P11 . 100.59(6)    yes
Zn7 . Zn8 . P11 . 116.828(17)    yes
B6 . Zn9 . O45 . 26.44(9)    yes
B6 . Zn9 . O31 . 127.72(9)    yes
O45 . Zn9 . O31 . 101.30(8)    yes
B6 . Zn9 . O30 . 96.31(9)    yes
O45 . Zn9 . O30 . 111.40(8)    yes
O31 . Zn9 . O30 . 112.51(9)    yes
B6 . Zn9 . O28 . 99.04(9)    yes
O45 . Zn9 . O28 . 111.89(8)    yes
O31 . Zn9 . O28 . 109.91(8)    yes
O30 . Zn9 . O28 . 109.64(9)    yes
B6 . Zn9 . P13 . 106.96(7)    yes
O45 . Zn9 . P13 . 80.72(6)    yes
O31 . Zn9 . P13 . 22.37(6)    yes
O30 . Zn9 . P13 . 129.28(6)    yes
O28 . Zn9 . P13 . 110.25(6)    yes
B6 . Zn9 . P12 . 102.23(7)    yes
O45 . Zn9 . P12 . 124.03(6)    yes
O31 . Zn9 . P12 . 120.81(6)    yes
O30 . Zn9 . P12 . 21.73(6)    yes
O28 . Zn9 . P12 . 87.99(6)    yes
P13 . Zn9 . P12 . 142.14(2)    yes
O45 . Zn10 . O32 . 99.59(8)    yes
O45 . Zn10 . O36 . 105.31(9)    yes
O32 . Zn10 . O36 . 119.31(9)    yes
O45 . Zn10 . B6 . 24.46(8)    yes
O32 . Zn10 . B6 . 123.86(9)    yes
O36 . Zn10 . B6 . 93.21(9)    yes
O45 . Zn10 . O33 . 124.96(9)    yes
O32 . Zn10 . O33 . 106.26(9)    yes
O36 . Zn10 . O33 . 102.84(9)    yes
B6 . Zn10 . O33 . 109.28(9)    yes
O45 . Zn10 . P15 . 114.21(6)    yes
O32 . Zn10 . P15 . 131.66(6)    yes
O36 . Zn10 . P15 . 21.19(6)    yes
B6 . Zn10 . P15 . 95.33(6)    yes
O33 . Zn10 . P15 . 82.27(6)    yes
O45 . Zn10 . P13 . 79.24(6)    yes
O32 . Zn10 . P13 . 20.35(6)    yes
O36 . Zn10 . P13 . 125.20(6)    yes
B6 . Zn10 . P13 . 103.55(6)    yes
O33 . Zn10 . P13 . 119.01(6)    yes
P15 . Zn10 . P13 . 143.51(2)    yes
B5 . Zn11 . O46 . 26.54(9)    yes
B5 . Zn11 . O38 . 124.93(9)    yes
O46 . Zn11 . O38 . 98.39(8)    yes
B5 . Zn11 . O37 . 101.53(9)    yes
O46 . Zn11 . O37 . 115.51(9)    yes
O38 . Zn11 . O37 . 110.96(9)    yes
B5 . Zn11 . O34 . 98.01(9)    yes
O46 . Zn11 . O34 . 110.13(9)    yes
O38 . Zn11 . O34 . 108.16(9)    yes
O37 . Zn11 . O34 . 112.63(9)    yes
B5 . Zn11 . P16 . 104.93(7)    yes
O46 . Zn11 . P16 . 78.70(5)    yes
O38 . Zn11 . P16 . 21.92(6)    yes
O37 . Zn11 . P16 . 111.34(6)    yes
O34 . Zn11 . P16 . 124.32(6)    yes
B5 . Zn11 . P14 . 101.87(7)    yes
O46 . Zn11 . P14 . 121.33(6)    yes
O38 . Zn11 . P14 . 119.35(6)    yes
O37 . Zn11 . P14 . 92.17(6)    yes
O34 . Zn11 . P14 . 20.50(6)    yes
P16 . Zn11 . P14 . 139.43(2)    yes
O46 . Zn12 . O39 . 99.99(8)    yes
O46 . Zn12 . B5 . 24.76(8)    yes
O39 . Zn12 . B5 . 124.73(9)    yes
O46 . Zn12 . O42 . 112.21(9)    yes
O39 . Zn12 . O42 . 109.23(8)    yes
B5 . Zn12 . O42 . 99.45(9)    yes
O46 . Zn12 . O40 . 111.14(8)    yes
O39 . Zn12 . O40 . 115.08(8)    yes
B5 . Zn12 . O40 . 97.55(9)    yes
O42 . Zn12 . O40 . 109.02(9)    yes
O46 . Zn12 . P16 . 78.93(5)    yes
O39 . Zn12 . P16 . 22.19(6)    yes
B5 . Zn12 . P16 . 103.41(7)    yes
O42 . Zn12 . P16 . 111.27(6)    yes
O40 . Zn12 . P16 . 130.20(6)    yes
O46 . Zn12 . P17 . 116.10(6)    yes
O39 . Zn12 . P17 . 128.21(6)    yes
B5 . Zn12 . P17 . 96.41(7)    yes
O42 . Zn12 . P17 . 90.82(7)    yes
O40 . Zn12 . P17 . 18.80(6)    yes
O46 . Zn12 . P18 . 102.03(6)    yes
O39 . Zn12 . P18 . 126.23(6)    yes
B5 . Zn12 . P18 . 84.99(7)    yes
O42 . Zn12 . P18 . 17.53(6)    yes
O40 . Zn12 . P18 . 101.40(6)    yes
P16 . Zn12 . P17 . 146.98(2)    yes
P16 . Zn12 . P18 . 124.82(2)    yes
P17 . Zn12 . P18 . 82.601(19)    yes
C329 . O325 . C326 . 107.70(7)    yes
O325 . C329 . C328 . 106.09(6)    yes
O325 . C329 . H3291 . 108.7    no
C328 . C329 . H3291 . 105.8    no
O325 . C329 . H3292 . 112.7    no
C328 . C329 . H3292 . 113.2    no
H3291 . C329 . H3292 . 110.0    no
C329 . C328 . C327 . 105.72(7)    yes
C329 . C328 . H3282 . 112.3    no
C327 . C328 . H3282 . 111.4    no
C329 . C328 . H3281 . 106.5    no
C327 . C328 . H3281 . 109.4    no
H3282 . C328 . H3281 . 111.3    no
C328 . C327 . C326 . 105.78(7)    yes
C328 . C327 . H3272 . 112.3    no
C326 . C327 . H3272 . 104.4    no
C328 . C327 . H3271 . 110.0    no
C326 . C327 . H3271 . 107.9    no
H3272 . C327 . H3271 . 115.7    no
C327 . C326 . O325 . 106.07(6)    yes
C327 . C326 . H3261 . 102.4    no
O325 . C326 . H3261 . 107.8    no
C327 . C326 . H3262 . 114.1    no
O325 . C326 . H3262 . 112.6    no
H3261 . C326 . H3262 . 113.1    no
C323 . O322 . C321 . 107.78(7)    yes
O322 . C323 . C324 . 106.10(6)    yes
O322 . C323 . H3231 . 106.8    no
C324 . C323 . H3231 . 110.4    no
O322 . C323 . H3232 . 112.1    no
C324 . C323 . H3232 . 110.5    no
H3231 . C323 . H3232 . 110.8    no
C323 . C324 . C320 . 105.67(7)    yes
C323 . C324 . H3241 . 112.5    no
C320 . C324 . H3241 . 111.4    no
C323 . C324 . H3242 . 106.2    no
C320 . C324 . H3242 . 107.4    no
H3241 . C324 . H3242 . 113.1    no
C324 . C320 . C321 . 105.71(7)    yes
C324 . C320 . H3202 . 111.7    no
C321 . C320 . H3202 . 109.2    no
C324 . C320 . H3201 . 112.1    no
C321 . C320 . H3201 . 110.0    no
H3202 . C320 . H3201 . 108.1    no
C309 . O305 . C306 . 107.85(7)    yes
O305 . C309 . C308 . 106.19(6)    yes
O305 . C309 . H3092 . 108.8    no
C308 . C309 . H3092 . 110.0    no
O305 . C309 . H3091 . 106.8    no
C308 . C309 . H3091 . 111.5    no
H3092 . C309 . H3091 . 113.1    no
C309 . C308 . C307 . 105.62(7)    yes
C309 . C308 . H3081 . 106.8    no
C307 . C308 . H3081 . 108.4    no
C309 . C308 . H3082 . 112.4    no
C307 . C308 . H3082 . 112.5    no
H3081 . C308 . H3082 . 110.7    no
C308 . C307 . C306 . 105.56(7)    yes
C308 . C307 . H3072 . 111.5    no
C306 . C307 . H3072 . 114.9    no
C308 . C307 . H3071 . 108.8    no
C306 . C307 . H3071 . 104.5    no
H3072 . C307 . H3071 . 111.1    no
C307 . C306 . O305 . 106.11(6)    yes
C307 . C306 . H3061 . 109.7    no
O305 . C306 . H3061 . 108.4    no
C307 . C306 . H3062 . 111.8    no
O305 . C306 . H3062 . 111.5    no
H3061 . C306 . H3062 . 109.4    no
C304 . O300 . C301 . 108.00(7)    yes
O300 . C304 . C303 . 106.22(6)    yes
O300 . C304 . H3042 . 109.3    no
C303 . C304 . H3042 . 110.2    no
O300 . C304 . H3041 . 110.5    no
C303 . C304 . H3041 . 111.6    no
H3042 . C304 . H3041 . 109.0    no
C304 . C303 . C302 . 105.66(7)    yes
C304 . C303 . H3031 . 111.6    no
C302 . C303 . H3031 . 110.7    no
C304 . C303 . H3032 . 109.2    no
C302 . C303 . H3032 . 110.8    no
H3031 . C303 . H3032 . 108.9    no
C303 . C302 . C301 . 105.68(7)    yes
C303 . C302 . H3022 . 108.7    no
C301 . C302 . H3022 . 110.7    no
C303 . C302 . H3021 . 113.6    no
C301 . C302 . H3021 . 110.6    no
H3022 . C302 . H3021 . 107.6    no
C302 . C301 . O300 . 106.25(6)    yes
C302 . C301 . H3011 . 113.1    no
O300 . C301 . H3011 . 108.1    no
C302 . C301 . H3012 . 110.2    no
O300 . C301 . H3012 . 110.8    no
H3011 . C301 . H3012 . 108.3    no
C334 . O330 . C331 . 107.73(7)    yes
C311 . O310 . C314 . 107.81(7)    yes
C338 . O339 . C335 . 107.77(5)    yes
O339 . C338 . C337 . 106.03(4)    yes
O339 . C338 . H3381 . 106.1    no
C337 . C338 . H3381 . 105.8    no
O339 . C338 . H3382 . 115.4    no
C337 . C338 . H3382 . 113.0    no
H3381 . C338 . H3382 . 109.8    no
C338 . C337 . C336 . 105.64(5)    yes
C338 . C337 . H3371 . 109.1    no
C336 . C337 . H3371 . 110.1    no
C338 . C337 . H3372 . 110.5    no
C336 . C337 . H3372 . 113.9    no
H3371 . C337 . H3372 . 107.5    no
C311 . C312 . C313 . 105.77(7)    yes
C311 . C312 . H3122 . 109.4    no
C313 . C312 . H3122 . 111.3    no
C311 . C312 . H3121 . 109.5    no
C313 . C312 . H3121 . 110.7    no
H3122 . C312 . H3121 . 110.0    no
C333 . C332 . C331 . 105.77(7)    yes
C333 . C332 . H3322 . 108.6    no
C331 . C332 . H3322 . 110.3    no
C333 . C332 . H3321 . 110.2    no
C331 . C332 . H3321 . 112.1    no
H3322 . C332 . H3321 . 109.6    no
C320 . C321 . O322 . 106.21(6)    yes
C320 . C321 . H3211 . 108.6    no
O322 . C321 . H3211 . 109.4    no
C320 . C321 . H3212 . 110.0    no
O322 . C321 . H3212 . 109.3    no
H3211 . C321 . H3212 . 113.1    no
C332 . C333 . C334 . 105.80(7)    yes
C332 . C333 . H3331 . 109.1    no
C334 . C333 . H3331 . 112.2    no
C332 . C333 . H3332 . 106.3    no
C334 . C333 . H3332 . 109.5    no
H3331 . C333 . H3332 . 113.5    no
C333 . C334 . O330 . 106.14(6)    yes
C333 . C334 . H3342 . 110.7    no
O330 . C334 . H3342 . 112.2    no
C333 . C334 . H3341 . 106.2    no
O330 . C334 . H3341 . 105.4    no
H3342 . C334 . H3341 . 115.5    no
C332 . C331 . O330 . 106.12(6)    yes
C332 . C331 . H3311 . 112.4    no
O330 . C331 . H3311 . 112.5    no
C332 . C331 . H3312 . 106.4    no
O330 . C331 . H3312 . 109.3    no
H3311 . C331 . H3312 . 110.0    no
C337 . C336 . C335 . 105.74(5)    yes
C337 . C336 . H3362 . 114.2    no
C335 . C336 . H3362 . 110.2    no
C337 . C336 . H3361 . 110.3    no
C335 . C336 . H3361 . 104.7    no
H3362 . C336 . H3361 . 111.1    no
C336 . C335 . O339 . 106.13(4)    yes
C336 . C335 . H3351 . 110.0    no
O339 . C335 . H3351 . 111.2    no
C336 . C335 . H3352 . 109.5    no
O339 . C335 . H3352 . 111.3    no
H3351 . C335 . H3352 . 108.6    no
C312 . C311 . O310 . 106.21(6)    yes
C312 . C311 . H3112 . 108.3    no
O310 . C311 . H3112 . 109.4    no
C312 . C311 . H3111 . 109.0    no
O310 . C311 . H3111 . 109.4    no
H3112 . C311 . H3111 . 114.2    no
C312 . C313 . C314 . 105.75(7)    yes
C312 . C313 . H3132 . 108.3    no
C314 . C313 . H3132 . 109.4    no
C312 . C313 . H3131 . 109.4    no
C314 . C313 . H3131 . 113.7    no
H3132 . C313 . H3131 . 110.0    no
C313 . C314 . O310 . 106.18(6)    yes
C313 . C314 . H3141 . 108.5    no
O310 . C314 . H3141 . 110.6    no
C313 . C314 . H3142 . 112.5    no
O310 . C314 . H3142 . 108.4    no
H3141 . C314 . H3142 . 110.6    no
C356 . O355 . C359 . 107.80(7)    yes
C316 . O315 . C319 . 107.80(7)    yes
O355 . C356 . C357 . 106.14(6)    yes
O355 . C356 . H3561 . 109.0    no
C357 . C356 . H3561 . 111.1    no
O355 . C356 . H3562 . 110.1    no
C357 . C356 . H3562 . 110.5    no
H3561 . C356 . H3562 . 109.9    no
O315 . C316 . C317 . 106.04(6)    yes
O315 . C316 . H3162 . 110.5    no
C317 . C316 . H3162 . 112.0    no
O315 . C316 . H3161 . 110.2    no
C317 . C316 . H3161 . 107.8    no
H3162 . C316 . H3161 . 110.2    no
C356 . C357 . C358 . 105.70(7)    yes
C356 . C357 . H3572 . 110.9    no
C358 . C357 . H3572 . 111.4    no
C356 . C357 . H3571 . 110.6    no
C358 . C357 . H3571 . 110.3    no
H3572 . C357 . H3571 . 107.9    no
C316 . C317 . C318 . 105.63(7)    yes
C316 . C317 . H3171 . 110.9    no
C318 . C317 . H3171 . 109.9    no
C316 . C317 . H3172 . 110.3    no
C318 . C317 . H3172 . 111.1    no
H3171 . C317 . H3172 . 109.0    no
C357 . C358 . C359 . 105.68(7)    yes
C357 . C358 . H3582 . 110.6    no
C359 . C358 . H3582 . 110.6    no
C357 . C358 . H3581 . 111.4    no
C359 . C358 . H3581 . 110.0    no
H3582 . C358 . H3581 . 108.6    no
C317 . C318 . C319 . 105.68(7)    yes
C317 . C318 . H3181 . 110.9    no
C319 . C318 . H3181 . 110.4    no
C317 . C318 . H3182 . 111.0    no
C319 . C318 . H3182 . 108.3    no
H3181 . C318 . H3182 . 110.5    no
C358 . C359 . O355 . 106.11(6)    yes
C358 . C359 . H3592 . 108.4    no
O355 . C359 . H3592 . 111.1    no
C358 . C359 . H3591 . 111.7    no
O355 . C359 . H3591 . 108.8    no
H3592 . C359 . H3591 . 110.6    no
C318 . C319 . O315 . 106.10(6)    yes
C318 . C319 . H3191 . 109.4    no
O315 . C319 . H3191 . 111.6    no
C318 . C319 . H3192 . 109.9    no
O315 . C319 . H3192 . 110.1    no
H3191 . C319 . H3192 . 109.6    no
loop_
 _geom_hbond_atom_site_label_D
 _geom_hbond_site_symmetry_D
 _geom_hbond_atom_site_label_H
 _geom_hbond_site_symmetry_H
 _geom_hbond_atom_site_label_A
 _geom_hbond_site_symmetry_A
 _geom_hbond_angle_DHA
 _geom_hbond_distance_DH
 _geom_hbond_distance_HA
 _geom_hbond_distance_DA
 _geom_hbond_publ_flag
C2 . H21 . O339 . 150.15(19) 0.938 2.408 3.255(7)    yes
C16 . H161 . O1 2_776 167.61(11) 0.933 2.584 3.501(7)    yes
C51 . H511 . O300 . 136.11(13) 0.935 2.577 3.314(7)    yes
C106 . H1061 . O315 . 138.1(2) 0.917 2.524 3.264(7)    yes
C135 . H1351 . O330 2_665 153.45(14) 0.937 2.569 3.433(7)    yes
C152 . H1521 . O325 1_545 163.32(12) 0.947 2.537 3.454(7)    yes


_iucr_refine_instructions_details
;
#
# Punched on 14/09/15 at 14:11:39
#
#LIST     12                                                                    
BLOCK SCALE X'S  U'S 
EQUIV PART(1001,OCC) PART(1002,OCC) 
WEIGHT -1 PART(1002,OCC) 
RIDE C   (   2,X'S) H   (  21,X'S) 
RIDE C   (   3,X'S) H   (  31,X'S) 
RIDE C   (   4,X'S) H   (  41,X'S) 
RIDE C   (   5,X'S) H   (  51,X'S) 
RIDE C   (   6,X'S) H   (  61,X'S) 
RIDE C   (   8,X'S) H   (  81,X'S) 
RIDE C   (   9,X'S) H   (  91,X'S) 
RIDE C   (  10,X'S) H   ( 101,X'S) 
RIDE C   (  11,X'S) H   ( 111,X'S) 
RIDE C   (  12,X'S) H   ( 121,X'S) 
RIDE C   (  14,X'S) H   ( 141,X'S) 
RIDE C   (  15,X'S) H   ( 151,X'S) 
RIDE C   (  16,X'S) H   ( 161,X'S) 
RIDE C   (  17,X'S) H   ( 171,X'S) 
RIDE C   (  18,X'S) H   ( 181,X'S) 
RIDE C   (  20,X'S) H   ( 201,X'S) 
RIDE C   (  21,X'S) H   ( 211,X'S) 
RIDE C   (  22,X'S) H   ( 221,X'S) 
RIDE C   (  23,X'S) H   ( 231,X'S) 
RIDE C   (  24,X'S) H   ( 241,X'S) 
RIDE C   (  26,X'S) H   ( 261,X'S) 
RIDE C   (  27,X'S) H   ( 271,X'S) 
RIDE C   (  28,X'S) H   ( 281,X'S) 
RIDE C   (  29,X'S) H   ( 291,X'S) 
RIDE C   (  30,X'S) H   ( 301,X'S) 
RIDE C   (  32,X'S) H   ( 321,X'S) 
RIDE C   (  33,X'S) H   ( 331,X'S) 
RIDE C   (  34,X'S) H   ( 341,X'S) 
RIDE C   (  35,X'S) H   ( 351,X'S) 
RIDE C   (  36,X'S) H   ( 361,X'S) 
RIDE C   (  38,X'S) H   ( 381,X'S) 
RIDE C   (  39,X'S) H   ( 391,X'S) 
RIDE C   (  40,X'S) H   ( 401,X'S) 
RIDE C   (  41,X'S) H   ( 411,X'S) 
RIDE C   (  42,X'S) H   ( 421,X'S) 
RIDE C   (  44,X'S) H   ( 441,X'S) 
RIDE C   (  45,X'S) H   ( 451,X'S) 
RIDE C   (  46,X'S) H   ( 461,X'S) 
RIDE C   (  47,X'S) H   ( 471,X'S) 
RIDE C   (  48,X'S) H   ( 481,X'S) 
RIDE C   (  50,X'S) H   ( 501,X'S) 
RIDE C   (  51,X'S) H   ( 511,X'S) 
RIDE C   (  52,X'S) H   ( 521,X'S) 
RIDE C   (  53,X'S) H   ( 531,X'S) 
RIDE C   (  54,X'S) H   ( 541,X'S) 
RIDE C   (  56,X'S) H   ( 561,X'S) 
RIDE C   (  57,X'S) H   ( 571,X'S) 
RIDE C   (  58,X'S) H   ( 581,X'S) 
RIDE C   (  59,X'S) H   ( 591,X'S) 
RIDE C   (  60,X'S) H   ( 601,X'S) 
RIDE C   (  62,X'S) H   ( 621,X'S) 
RIDE C   (  63,X'S) H   ( 631,X'S) 
RIDE C   (  64,X'S) H   ( 641,X'S) 
RIDE C   (  65,X'S) H   ( 651,X'S) 
RIDE C   (  66,X'S) H   ( 661,X'S) 
RIDE C   (  67,X'S) H   ( 671,X'S) 
RIDE C   (  69,X'S) H   ( 691,X'S) 
RIDE C   (  70,X'S) H   ( 701,X'S) 
RIDE C   (  71,X'S) H   ( 711,X'S) 
RIDE C   (  72,X'S) H   ( 721,X'S) 
RIDE C   (  73,X'S) H   ( 731,X'S) 
RIDE C   (  74,X'S) H   ( 741,X'S) 
RIDE C   (  75,X'S) H   ( 751,X'S) 
RIDE C   (  76,X'S) H   ( 761,X'S) 
RIDE C   (  77,X'S) H   ( 771,X'S) 
RIDE C   (  80,X'S) H   ( 801,X'S) 
RIDE C   (  81,X'S) H   ( 811,X'S) 
RIDE C   (  82,X'S) H   ( 821,X'S) 
RIDE C   (  83,X'S) H   ( 831,X'S) 
RIDE C   (  84,X'S) H   ( 841,X'S) 
RIDE C   (  86,X'S) H   ( 861,X'S) 
RIDE C   (  87,X'S) H   ( 871,X'S) 
RIDE C   (  88,X'S) H   ( 881,X'S) 
RIDE C   (  89,X'S) H   ( 891,X'S) 
RIDE C   (  90,X'S) H   ( 901,X'S) 
RIDE C   (  92,X'S) H   ( 921,X'S) 
RIDE C   (  93,X'S) H   ( 931,X'S) 
RIDE C   (  94,X'S) H   ( 941,X'S) 
RIDE C   (  95,X'S) H   ( 951,X'S) 
RIDE C   (  96,X'S) H   ( 961,X'S) 
RIDE C   (  98,X'S) H   ( 981,X'S) 
RIDE C   (  99,X'S) H   ( 991,X'S) 
RIDE C   ( 100,X'S) H   (1001,X'S) 
RIDE C   ( 101,X'S) H   (1011,X'S) 
RIDE C   ( 102,X'S) H   (1021,X'S) 
RIDE C   ( 104,X'S) H   (1041,X'S) 
RIDE C   ( 105,X'S) H   (1051,X'S) 
RIDE C   ( 106,X'S) H   (1061,X'S) 
RIDE C   ( 107,X'S) H   (1071,X'S) 
RIDE C   ( 108,X'S) H   (1081,X'S) 
RIDE C   ( 110,X'S) H   (1101,X'S) 
RIDE C   ( 111,X'S) H   (1111,X'S) 
RIDE C   ( 112,X'S) H   (1121,X'S) 
RIDE C   ( 113,X'S) H   (1131,X'S) 
RIDE C   ( 114,X'S) H   (1141,X'S) 
RIDE C   ( 115,X'S) H   (1151,X'S) 
RIDE C   ( 117,X'S) H   (1171,X'S) 
RIDE C   ( 118,X'S) H   (1181,X'S) 
RIDE C   ( 119,X'S) H   (1191,X'S) 
RIDE C   ( 120,X'S) H   (1201,X'S) 
RIDE C   ( 121,X'S) H   (1211,X'S) 
RIDE C   ( 122,X'S) H   (1221,X'S) 
RIDE C   ( 123,X'S) H   (1231,X'S) 
RIDE C   ( 124,X'S) H   (1241,X'S) 
RIDE C   ( 125,X'S) H   (1251,X'S) 
RIDE C   ( 128,X'S) H   (1281,X'S) 
RIDE C   ( 129,X'S) H   (1291,X'S) 
RIDE C   ( 130,X'S) H   (1301,X'S) 
RIDE C   ( 131,X'S) H   (1311,X'S) 
RIDE C   ( 132,X'S) H   (1321,X'S) 
RIDE C   ( 134,X'S) H   (1341,X'S) 
RIDE C   ( 135,X'S) H   (1351,X'S) 
RIDE C   ( 136,X'S) H   (1361,X'S) 
RIDE C   ( 137,X'S) H   (1371,X'S) 
RIDE C   ( 138,X'S) H   (1381,X'S) 
RIDE C   ( 140,X'S) H   (1401,X'S) 
RIDE C   ( 141,X'S) H   (1411,X'S) 
RIDE C   ( 142,X'S) H   (1421,X'S) 
RIDE C   ( 143,X'S) H   (1431,X'S) 
RIDE C   ( 144,X'S) H   (1441,X'S) 
RIDE C   ( 146,X'S) H   (1461,X'S) 
RIDE C   ( 147,X'S) H   (1471,X'S) 
RIDE C   ( 148,X'S) H   (1481,X'S) 
RIDE C   ( 149,X'S) H   (1491,X'S) 
RIDE C   ( 150,X'S) H   (1501,X'S) 
RIDE C   ( 152,X'S) H   (1521,X'S) 
RIDE C   ( 153,X'S) H   (1531,X'S) 
RIDE C   ( 154,X'S) H   (1541,X'S) 
RIDE C   ( 155,X'S) H   (1551,X'S) 
RIDE C   ( 156,X'S) H   (1561,X'S) 
RIDE C   ( 158,X'S) H   (1581,X'S) 
RIDE C   ( 159,X'S) H   (1591,X'S) 
RIDE C   ( 160,X'S) H   (1601,X'S) 
RIDE C   ( 161,X'S) H   (1611,X'S) 
RIDE C   ( 162,X'S) H   (1621,X'S) 
RIDE C   ( 164,X'S) H   (1641,X'S) 
RIDE C   ( 165,X'S) H   (1651,X'S) 
RIDE C   ( 166,X'S) H   (1661,X'S) 
RIDE C   ( 167,X'S) H   (1671,X'S) 
RIDE C   ( 168,X'S) H   (1681,X'S) 
RIDE C   ( 170,X'S) H   (1701,X'S) 
RIDE C   ( 171,X'S) H   (1711,X'S) 
RIDE C   ( 172,X'S) H   (1721,X'S) 
RIDE C   ( 173,X'S) H   (1731,X'S) 
RIDE C   ( 174,X'S) H   (1741,X'S) 
RIDE C   ( 176,X'S) H   (1761,X'S) 
RIDE C   ( 177,X'S) H   (1771,X'S) 
RIDE C   ( 178,X'S) H   (1781,X'S) 
RIDE C   ( 179,X'S) H   (1791,X'S) 
RIDE C   ( 180,X'S) H   (1801,X'S) 
RIDE C   ( 182,X'S) H   (1821,X'S) 
RIDE C   ( 183,X'S) H   (1831,X'S) 
RIDE C   ( 184,X'S) H   (1841,X'S) 
RIDE C   ( 185,X'S) H   (1851,X'S) 
RIDE C   ( 186,X'S) H   (1861,X'S) 
RIDE C   ( 188,X'S) H   (1881,X'S) 
RIDE C   ( 189,X'S) H   (1891,X'S) 
RIDE C   ( 190,X'S) H   (1901,X'S) 
RIDE C   ( 191,X'S) H   (1911,X'S) 
RIDE C   ( 192,X'S) H   (1921,X'S) 
RIDE C   ( 194,X'S) H   (1941,X'S) 
RIDE C   ( 195,X'S) H   (1951,X'S) 
RIDE C   ( 196,X'S) H   (1961,X'S) 
RIDE C   ( 197,X'S) H   (1971,X'S) 
RIDE C   ( 198,X'S) H   (1981,X'S) 
RIDE C   ( 200,X'S) H   (2001,X'S) 
RIDE C   ( 201,X'S) H   (2011,X'S) 
RIDE C   ( 202,X'S) H   (2021,X'S) 
RIDE C   ( 203,X'S) H   (2031,X'S) 
RIDE C   ( 204,X'S) H   (2041,X'S) 
RIDE C   ( 206,X'S) H   (2061,X'S) 
RIDE C   ( 207,X'S) H   (2071,X'S) 
RIDE C   ( 208,X'S) H   (2081,X'S) 
RIDE C   ( 209,X'S) H   (2091,X'S) 
RIDE C   ( 210,X'S) H   (2101,X'S) 
RIDE C   ( 212,X'S) H   (2121,X'S) 
RIDE C   ( 213,X'S) H   (2131,X'S) 
RIDE C   ( 214,X'S) H   (2141,X'S) 
RIDE C   ( 215,X'S) H   (2151,X'S) 
RIDE C   ( 216,X'S) H   (2161,X'S) 
RIDE C   ( 329,X'S) H   (3291,X'S) H   (3292,X'S) 
RIDE C   ( 328,X'S) H   (3282,X'S) H   (3281,X'S) 
RIDE C   ( 327,X'S) H   (3272,X'S) H   (3271,X'S) 
RIDE C   ( 326,X'S) H   (3261,X'S) H   (3262,X'S) 
RIDE C   ( 323,X'S) H   (3231,X'S) H   (3232,X'S) 
RIDE C   ( 324,X'S) H   (3241,X'S) H   (3242,X'S) 
RIDE C   ( 320,X'S) H   (3202,X'S) H   (3201,X'S) 
RIDE C   ( 309,X'S) H   (3092,X'S) H   (3091,X'S) 
RIDE C   ( 308,X'S) H   (3081,X'S) H   (3082,X'S) 
RIDE C   ( 307,X'S) H   (3072,X'S) H   (3071,X'S) 
RIDE C   ( 306,X'S) H   (3061,X'S) H   (3062,X'S) 
RIDE C   ( 304,X'S) H   (3042,X'S) H   (3041,X'S) 
RIDE C   ( 303,X'S) H   (3031,X'S) H   (3032,X'S) 
RIDE C   ( 302,X'S) H   (3022,X'S) H   (3021,X'S) 
RIDE C   ( 301,X'S) H   (3011,X'S) H   (3012,X'S) 
RIDE C   ( 338,X'S) H   (3381,X'S) H   (3382,X'S) 
RIDE C   ( 337,X'S) H   (3371,X'S) H   (3372,X'S) 
RIDE C   ( 312,X'S) H   (3122,X'S) H   (3121,X'S) 
RIDE C   ( 332,X'S) H   (3322,X'S) H   (3321,X'S) 
RIDE C   ( 321,X'S) H   (3211,X'S) H   (3212,X'S) 
RIDE C   ( 333,X'S) H   (3331,X'S) H   (3332,X'S) 
RIDE C   ( 334,X'S) H   (3342,X'S) H   (3341,X'S) 
RIDE C   ( 331,X'S) H   (3311,X'S) H   (3312,X'S) 
RIDE C   ( 336,X'S) H   (3362,X'S) H   (3361,X'S) 
RIDE C   ( 335,X'S) H   (3351,X'S) H   (3352,X'S) 
RIDE C   ( 311,X'S) H   (3112,X'S) H   (3111,X'S) 
RIDE C   ( 313,X'S) H   (3132,X'S) H   (3131,X'S) 
RIDE C   ( 314,X'S) H   (3141,X'S) H   (3142,X'S) 
RIDE C   ( 356,X'S) H   (3561,X'S) H   (3562,X'S) 
RIDE C   ( 316,X'S) H   (3162,X'S) H   (3161,X'S) 
RIDE C   ( 357,X'S) H   (3572,X'S) H   (3571,X'S) 
RIDE C   ( 317,X'S) H   (3171,X'S) H   (3172,X'S) 
RIDE C   ( 358,X'S) H   (3582,X'S) H   (3581,X'S) 
RIDE C   ( 318,X'S) H   (3181,X'S) H   (3182,X'S) 
RIDE C   ( 359,X'S) H   (3592,X'S) H   (3591,X'S) 
RIDE C   ( 319,X'S) H   (3191,X'S) H   (3192,X'S) 
END                                                                             
#
# Punched on 14/09/15 at 14:11:39
#
#LIST     16                                                                    
NO 
REM   HREST   START (DO NOT REMOVE THIS LINE) 
SAME O(300) C(301) C(302) C(303) C(304) AND 
CONT O(300) C(304) C(303) C(302) C(301) AND 
CONT O(305) C(306) C(307) C(308) C(309) AND 
CONT O(305) C(309) C(308) C(307) C(306) AND 
CONT O(310) C(311) C(312) C(313) C(314) AND 
CONT O(310) C(314) C(313) C(312) C(311) AND 
CONT O(315) C(316) C(317) C(318) C(319) AND 
CONT O(315) C(319) C(318) C(317) C(316) AND 
CONT O(322) C(321) C(320) C(324) C(323) AND 
CONT O(322) C(323) C(324) C(320) C(321) AND 
CONT O(325) C(326) C(327) C(328) C(329) AND 
CONT O(325) C(329) C(328) C(327) C(326) AND 
CONT O(330) C(331) C(332) C(333) C(334) AND 
CONT O(330) C(334) C(333) C(332) C(331) AND 
CONT O(355) C(356) C(357) C(358) C(359) AND 
CONT O(355) C(359) C(358) C(357) C(356) AND 
CONT O(339) C(335) C(336) C(337) C(338) AND 
CONT O(339) C(338) C(337) C(336) C(335) 
SAME O(300) C(301) C(302)   AND 
CONT O(300) C(304) C(303) 
DELU 0.015 O(300) C(301) C(302) C(303) C(304) AND 
CONT O(300) C(304) C(303) C(302) C(301) 
SIMU 0.015 O(300) C(301) C(302) C(303) C(304) AND 
CONT O(300) C(304) C(303) C(302) C(301) 
SAME O(305) C(306) C(307)   AND 
CONT O(305) C(309) C(308) 
DELU 0.015 O(305) C(306) C(307) C(308) C(309) AND 
CONT O(305) C(309) C(308) C(307) C(306) 
SIMU 0.015 O(305) C(306) C(307) C(308) C(309) AND 
CONT O(305) C(309) C(308) C(307) C(306) 
SAME O(310) C(311) C(312)   AND 
CONT O(310) C(314) C(313) 
DELU 0.015 O(310) C(311) C(312) C(313) C(314) AND 
CONT O(310) C(314) C(313) C(312) C(311) 
SIMU 0.015 O(310) C(311) C(312) C(313) C(314) AND 
CONT O(310) C(314) C(313) C(312) C(311) 
SAME O(315) C(316) C(317)   AND 
CONT O(315) C(319) C(318) 
DELU 0.01 O(315) C(316) C(317) C(318) C(319) AND 
CONT O(315) C(319) C(318) C(317) C(316) AND 
CONT O(355) C(356) C(357) C(358) C(359) AND 
CONT O(355) C(359) C(358) C(357) C(356) 
SIMU 0.01 O(315) C(316) C(317) C(318) C(319) AND 
CONT O(315) C(319) C(318) C(317) C(316) AND 
CONT O(355) C(356) C(357) C(358) C(359) AND 
CONT O(355) C(359) C(358) C(357) C(356) 
SAME O(322) C(321) C(320)   AND 
CONT O(322) C(323) C(324) 
DELU 0.015 O(322) C(321) C(320) C(324) C(323) AND 
CONT O(322) C(323) C(324) C(320) C(321) 
SIMU 0.015 O(322) C(321) C(320) C(324) C(323) AND 
CONT O(322) C(323) C(324) C(320) C(321) 
SAME O(355) C(356) C(357)   AND 
CONT O(355) C(359) C(358) 
SAME O(325) C(326) C(327)   AND 
CONT O(325) C(329) C(328) 
DELU 0.015 O(325) C(326) C(327) C(328) C(329) AND 
CONT O(325) C(329) C(328) C(327) C(326) 
SIMU 0.015 O(325) C(326) C(327) C(328) C(329) AND 
CONT O(325) C(329) C(328) C(327) C(326) 
SAME O(330) C(331) C(332)   AND 
CONT O(330) C(334) C(333) 
DELU 0.015 O(330) C(331) C(332) C(333) C(334) AND 
CONT O(330) C(334) C(333) C(332) C(331) 
SIMU 0.015 O(330) C(331) C(332) C(333) C(334) AND 
CONT O(330) C(334) C(333) C(332) C(331) 
SAME O(339) C(335) C(336) C(337) C(338) AND 
CONT O(339) C(338) C(337) C(336) C(335) 
SAME O(339) C(335) C(336)   AND 
CONT O(339) C(338) C(337) 
DELU 0.015 O(339) C(335) C(336) C(337) C(338) AND 
CONT O(339) C(338) C(337) C(336) C(335) 
SIMU 0.015 O(339) C(335) C(336) C(337) C(338) AND 
CONT O(339) C(338) C(337) C(336) C(335) 
REM   HREST   END (DO NOT REMOVE THIS LINE) 
END                                                                             
;
